# Supplementary material for: 4-Chloro-N-(4-chloro­benzo­yl)benzene­sulfonamide
Source: Acta Crystallogr Sect E Struct Rep Online. 2010 May 8;66(Pt 6):o1253. doi: 10.1107/S160053681001559X (PMC2979647; doi:10.1107/S160053681001559X)
Supplement: Supplementary file 2 [file e-66-o1253-Isup2.hkl]

# 
# h,k,l, Fc-squared, Fo-squared, sigma(Fo-squared) and status flag 
# 
data_I
_shelx_title ' DAS26 IN PBCA' 
_shelx_refln_list_code          4 
_shelx_F_calc_maximum      293.42 
_exptl_crystal_F_000      1344.00 
_reflns_d_resolution_high  0.8302 
 
loop_ 
 _symmetry_equiv_pos_as_xyz 
 'x, y, z' 
 '-x+1/2, -y, z+1/2' 
 'x+1/2, -y+1/2, -z' 
 '-x, y+1/2, -z+1/2' 
 '-x, -y, -z' 
 'x-1/2, y, -z-1/2' 
 '-x-1/2, y-1/2, z' 
 'x, -y-1/2, z-1/2' 
 
_cell_length_a    13.6405 
_cell_length_b     9.6495 
_cell_length_c    21.1160 
_cell_angle_alpha  90.000 
_cell_angle_beta   90.000 
_cell_angle_gamma  90.000 
 
_shelx_F_squared_multiplier     1.000 
 
loop_ 
 _refln_index_h 
 _refln_index_k 
 _refln_index_l 
 _refln_F_squared_calc 
 _refln_F_squared_meas 
 _refln_F_squared_sigma 
 _refln_observed_status 
   2   0   0      200.45      219.04      4.79 o 
   4   0   0     3005.44     3124.22     38.21 o 
   6   0   0     4308.61     3956.34     28.02 o 
   8   0   0     7451.27     7733.30     90.13 o 
  10   0   0        1.65        7.66     16.85 o 
  12   0   0     3081.61     3082.62     55.92 o 
  14   0   0     3383.79     3199.13     61.80 o 
  16   0   0      828.94      896.67     44.11 o 
   2   1   0     4694.89     4660.93     30.32 o 
   4   1   0      377.02      396.82      5.64 o 
   6   1   0        0.08       -3.13      3.44 o 
   8   1   0    13813.72    13868.34     62.78 o 
  10   1   0     4272.89     4236.60     60.80 o 
  12   1   0     1275.95     1344.13     28.35 o 
  14   1   0       37.94       38.59     14.30 o 
  16   1   0      595.10      649.39     50.73 o 
   0   2   0    76152.72    63469.61    593.66 o 
   2   2   0      516.04      455.56      7.09 o 
   4   2   0     2675.96     2959.27     25.50 o 
   6   2   0     9338.25     9351.13     50.49 o 
   8   2   0    14432.64    14272.26     84.04 o 
  10   2   0       14.59        9.03     12.98 o 
  12   2   0       28.33       28.74     15.99 o 
  14   2   0      221.46      245.57     19.10 o 
  16   2   0       27.92       17.48     17.84 o 
   2   3   0     1383.15     1307.72      8.41 o 
   4   3   0     2573.38     2576.57     21.85 o 
   6   3   0       43.28       90.39      4.32 o 
   8   3   0     5505.31     5354.26     61.14 o 
  10   3   0     3903.88     3878.84     41.65 o 
  12   3   0     1644.34     1638.78     31.79 o 
  14   3   0       52.71       69.20     17.22 o 
   0   4   0     3713.26     3850.51     39.17 o 
   2   4   0    22933.68    22333.31     84.62 o 
   4   4   0        3.55       15.18      3.55 o 
   6   4   0       59.26       79.47      8.25 o 
   8   4   0     4918.13     4857.05     94.47 o 
  10   4   0     1516.01     1537.50     22.46 o 
  12   4   0      514.06      495.44     22.95 o 
  14   4   0      355.29      364.42     22.17 o 
   2   5   0     2942.67     3137.85     15.16 o 
   4   5   0      846.68      718.36      7.62 o 
   6   5   0      230.01      282.83     15.41 o 
   8   5   0      102.91       94.93      9.85 o 
  10   5   0     1782.03     1864.44     52.44 o 
  12   5   0      125.78       87.42     16.25 o 
  14   5   0        0.06        3.91     17.25 o 
   0   6   0     7088.46     7248.87     27.96 o 
   2   6   0      343.50      322.73      7.55 o 
   4   6   0     1213.66     1164.27     16.39 o 
   6   6   0      453.89      441.86     23.83 o 
   8   6   0     1391.18     1275.83     22.03 o 
  10   6   0      124.54      101.50     14.77 o 
  12   6   0       12.14       18.36     19.25 o 
  14   6   0        6.51        9.66     21.05 o 
   2   7   0       57.00       71.63      5.88 o 
   4   7   0       11.79        5.62      7.86 o 
   6   7   0      726.58      674.34     20.38 o 
   8   7   0      907.64      874.38     24.58 o 
  10   7   0      511.50      531.08     18.81 o 
  12   7   0      645.35      789.24     38.70 o 
   0   8   0     9723.58    10225.78     62.61 o 
   2   8   0      358.75      341.70     12.89 o 
   4   8   0     1726.01     1631.53     66.23 o 
   6   8   0       11.79       26.13     13.94 o 
   8   8   0       30.58       28.17     14.42 o 
  10   8   0       10.77        5.54     15.11 o 
   2   9   0      557.84      533.05     23.92 o 
   4   9   0      175.69      195.82     44.19 o 
   6   9   0      793.10      743.94     25.14 o 
   8   9   0      209.81      214.39     32.78 o 
  10   9   0        0.00        1.22     13.89 o 
   0  10   0      235.31      239.12     16.06 o 
   2  10   0      490.82      510.17     23.46 o 
   4  10   0      133.53      104.82     32.23 o 
   6  10   0       15.96        2.55     23.35 o 
   8  10   0        0.69      -20.27     20.27 o 
   2  11   0        0.94       78.25     43.09 o 
   4  11   0        0.86        7.35     30.22 o 
   1   1   1     1130.09     1127.13      9.42 o 
   2   1   1      556.99      575.26      4.21 o 
   3   1   1       39.12       43.55      2.38 o 
   4   1   1     3749.90     3769.20     19.31 o 
   5   1   1      835.54      853.70     12.91 o 
   6   1   1     1682.89     1635.77      8.65 o 
   7   1   1     1169.10     1223.25      8.02 o 
   8   1   1       11.48        4.52      4.11 o 
   9   1   1     1344.21     1372.68     13.87 o 
  10   1   1      315.57      288.40     20.29 o 
  11   1   1       29.48       41.58      9.73 o 
  12   1   1     1048.67     1066.99     18.68 o 
  13   1   1      144.78      165.36     12.90 o 
  14   1   1       34.55       35.05     14.42 o 
  15   1   1       29.94       27.03     11.60 o 
  16   1   1       19.23       28.93     13.84 o 
   0   2   1    48899.17    45120.03    374.38 o 
   1   2   1      999.67     1058.40      5.39 o 
   2   2   1     1735.22     1785.07      8.90 o 
   3   2   1     1172.54     1217.55     10.08 o 
   4   2   1     1302.54     1335.52      8.02 o 
   5   2   1     1786.46     1816.15     10.36 o 
   6   2   1      337.63      307.02     12.61 o 
   7   2   1      652.61      651.43     13.94 o 
   8   2   1     4855.55     4976.71     27.10 o 
   9   2   1      854.03      915.92     12.19 o 
  10   2   1     2251.18     2259.49     22.25 o 
  11   2   1       10.47       14.60     10.00 o 
  12   2   1      766.89      771.06     16.79 o 
  13   2   1      466.90      477.60     15.15 o 
  14   2   1       34.83       33.13     11.30 o 
  15   2   1       17.35       16.39     12.83 o 
  16   2   1      132.12      142.89     18.25 o 
   1   3   1      508.72      488.85      4.65 o 
   2   3   1      208.21      169.38      2.82 o 
   3   3   1      322.49      315.30      3.67 o 
   4   3   1      516.75      519.97      5.47 o 
   5   3   1      708.42      791.26     17.04 o 
   6   3   1      100.17       45.36      3.42 o 
   7   3   1      258.57      251.60     12.96 o 
   8   3   1      866.48      913.79     11.01 o 
   9   3   1      175.91      181.01      7.81 o 
  10   3   1        5.61        6.44      7.34 o 
  11   3   1      988.15      982.37     17.65 o 
  12   3   1      390.56      399.53     14.11 o 
  13   3   1      254.99      223.27     13.14 o 
  14   3   1        0.10       -4.86     10.84 o 
  15   3   1       66.62      105.58     13.43 o 
   0   4   1      534.37      626.59      9.32 o 
   1   4   1      481.91      409.10      4.26 o 
   2   4   1       10.92       13.18      2.73 o 
   3   4   1      107.07      117.79      3.17 o 
   4   4   1      405.78      408.63      5.65 o 
   5   4   1       55.05       49.94      3.40 o 
   6   4   1      134.00      162.76      4.94 o 
   7   4   1       98.06      100.81      6.89 o 
   8   4   1      266.87      283.42     11.93 o 
   9   4   1       64.86       47.12      8.45 o 
  10   4   1       49.61       54.89      8.44 o 
  11   4   1       23.96       33.08      8.71 o 
  12   4   1        2.91       -7.00     11.50 o 
  13   4   1       10.90        6.70     11.17 o 
  14   4   1        6.54       -4.49     12.12 o 
  15   4   1       83.23       68.97     19.30 o 
   1   5   1      343.71      323.74      3.94 o 
   2   5   1     2695.72     2744.85      9.04 o 
   3   5   1      115.89      155.12      3.24 o 
   4   5   1     3755.63     3836.53     23.28 o 
   5   5   1      599.98      576.94     13.97 o 
   6   5   1       46.12       41.97      6.91 o 
   7   5   1       17.25       19.97      7.25 o 
   8   5   1        0.81        5.93      7.26 o 
   9   5   1     1182.49     1106.42     15.46 o 
  10   5   1       93.18       81.81      9.41 o 
  11   5   1      269.67      286.25     10.85 o 
  12   5   1        7.93       -1.71     10.40 o 
  13   5   1       48.48       44.95     12.65 o 
  14   5   1       54.64       68.15     13.44 o 
   0   6   1       67.61       46.91      5.24 o 
   1   6   1     1046.18     1033.46      9.53 o 
   2   6   1      526.16      496.11      6.07 o 
   3   6   1      230.58      229.64      4.37 o 
   4   6   1      221.99      271.40      5.65 o 
   5   6   1      130.55      149.43      7.41 o 
   6   6   1       89.98       92.24      8.78 o 
   7   6   1     1307.91     1330.21     19.05 o 
   8   6   1      505.43      496.46     11.23 o 
   9   6   1      103.51      113.22      9.73 o 
  10   6   1      686.42      672.23     14.26 o 
  11   6   1      571.76      606.56     16.06 o 
  12   6   1       49.01       48.60     11.11 o 
  13   6   1        8.38        6.24     11.73 o 
  14   6   1      138.17      124.80     14.96 o 
   1   7   1     4100.18     4086.48     28.92 o 
   2   7   1       88.57       69.93      4.61 o 
   3   7   1     1225.27     1176.13     13.94 o 
   4   7   1      466.67      478.76     21.16 o 
   5   7   1     1066.82     1181.40     17.51 o 
   6   7   1        0.02        5.19      8.16 o 
   7   7   1      266.57      245.70     10.98 o 
   8   7   1       13.45       11.20      9.67 o 
   9   7   1     1127.57     1187.25     19.37 o 
  10   7   1        1.13       -2.35      9.86 o 
  11   7   1      366.45      358.18     15.22 o 
  12   7   1       45.50       52.76     10.40 o 
  13   7   1      184.00      193.93     14.53 o 
   0   8   1        0.24        0.79      8.91 o 
   1   8   1     1405.18     1443.44     12.96 o 
   2   8   1      172.55      168.78      7.37 o 
   3   8   1      141.17      139.85      7.65 o 
   4   8   1      149.55      154.98     10.28 o 
   5   8   1      843.43      802.66     16.11 o 
   6   8   1      351.59      362.64     13.22 o 
   7   8   1      495.96      511.89     18.47 o 
   8   8   1       14.51       10.35      9.35 o 
   9   8   1       10.47        7.71     10.40 o 
  10   8   1      107.07      102.15     18.44 o 
  11   8   1      316.33      306.36     19.58 o 
   1   9   1     1865.60     1892.29     17.29 o 
   2   9   1        4.98       10.84      7.09 o 
   3   9   1       31.81       50.19     10.04 o 
   4   9   1        0.06        6.50      8.58 o 
   5   9   1      380.65      407.57     13.83 o 
   6   9   1       44.40       58.11     15.92 o 
   7   9   1      197.65      169.24     12.00 o 
   8   9   1       24.84       18.20     11.19 o 
   9   9   1      509.21      563.84     18.98 o 
  10   9   1        6.30      -15.52     15.52 o 
   0  10   1     1089.54     1208.70     21.98 o 
   1  10   1      145.61      126.32      8.43 o 
   2  10   1       89.05      114.48     13.05 o 
   3  10   1      170.16      197.75     16.00 o 
   4  10   1        3.09       -4.99     10.65 o 
   5  10   1       21.55       20.50      8.71 o 
   6  10   1        3.76       -7.49      9.45 o 
   7  10   1      437.99      465.68     15.69 o 
   8  10   1      106.99       45.41     14.07 o 
   1  11   1      361.47      417.05     21.42 o 
   2  11   1       57.47      105.38     25.54 o 
   3  11   1       21.17       47.86     13.22 o 
   4  11   1        0.08       -3.08     11.90 o 
   5  11   1       37.00       26.49     21.47 o 
   2   0   2      869.80      913.64      7.23 o 
   3   0   2       64.06       81.95      3.27 o 
   4   0   2    34381.32    32386.24    164.36 o 
   5   0   2       21.83       42.58      4.35 o 
   6   0   2     4341.51     4713.57     29.67 o 
   7   0   2    10117.19    10661.54     69.33 o 
   8   0   2    10877.39    10646.10    156.23 o 
   9   0   2     5300.64     5558.91     55.27 o 
  10   0   2     8640.12     8484.60     68.61 o 
  11   0   2     1741.11     1829.21     37.74 o 
  12   0   2      697.76      697.78     22.41 o 
  13   0   2      109.82      125.42     17.40 o 
  14   0   2        9.98       10.62     15.12 o 
  15   0   2      287.34      252.49     30.74 o 
  16   0   2        7.16       17.77     19.24 o 
   1   1   2     5120.45     4977.78     83.45 o 
   2   1   2    22590.23    21881.71    125.63 o 
   3   1   2       14.58       33.77      2.59 o 
   4   1   2     1278.50     1414.05      8.88 o 
   5   1   2      334.17      431.67      3.83 o 
   6   1   2    12644.76    12096.39     48.72 o 
   7   1   2      974.45     1028.73      7.65 o 
   8   1   2     1087.87     1116.90     12.62 o 
   9   1   2      527.70      481.07     16.06 o 
  10   1   2     3359.35     3375.33     45.64 o 
  11   1   2       37.17       37.94     10.09 o 
  12   1   2     4505.14     4385.26     44.79 o 
  13   1   2       87.05      118.93     11.43 o 
  14   1   2      261.32      260.40     13.67 o 
  15   1   2      382.80      406.36     16.43 o 
  16   1   2        8.70       14.28     12.50 o 
   0   2   2    16263.35    15491.02    157.20 o 
   1   2   2    15943.30    16279.30     46.97 o 
   2   2   2     5113.25     5332.89     28.69 o 
   3   2   2     8991.55     8907.48     50.25 o 
   4   2   2    13267.15    12803.65     37.36 o 
   5   2   2        0.64       20.77      5.53 o 
   6   2   2      111.34      126.66      7.38 o 
   7   2   2        0.85        2.67      2.45 o 
   8   2   2      605.23      618.90      6.47 o 
   9   2   2      265.49      277.92      8.40 o 
  10   2   2     4258.17     4115.49     28.99 o 
  11   2   2     2508.00     2435.82     24.36 o 
  12   2   2     1742.55     1788.73     22.84 o 
  13   2   2      213.40      201.62     12.46 o 
  14   2   2       30.15       34.46     11.24 o 
  15   2   2      124.99      136.05     13.08 o 
  16   2   2       84.66       67.71     13.20 o 
   1   3   2     5071.25     4994.38     29.96 o 
   2   3   2     3564.46     3308.14     17.30 o 
   3   3   2     1635.75     1790.09      8.32 o 
   4   3   2     8005.79     7888.34     33.91 o 
   5   3   2      791.75     1042.31      9.23 o 
   6   3   2      233.11      316.91      8.28 o 
   7   3   2      855.54      767.34     27.07 o 
   8   3   2        2.35        4.05      5.25 o 
   9   3   2      729.65      783.15     10.99 o 
  10   3   2       20.45       24.04      9.41 o 
  11   3   2     1164.84     1178.65     19.56 o 
  12   3   2      333.36      289.62     13.53 o 
  13   3   2       75.25       69.48     11.71 o 
  14   3   2      614.91      678.71     31.58 o 
  15   3   2      732.69      717.03     19.19 o 
   0   4   2     2197.76     2151.69     13.92 o 
   1   4   2       65.06       45.01      2.80 o 
   2   4   2     6488.24     6405.67     19.42 o 
   3   4   2    10663.99    11171.67     34.02 o 
   4   4   2      749.52      612.54      5.49 o 
   5   4   2     3017.84     2822.29     13.10 o 
   6   4   2      130.22      159.49      5.16 o 
   7   4   2      218.24      197.19      8.63 o 
   8   4   2     2255.70     2243.05     26.41 o 
   9   4   2      349.98      368.24     10.38 o 
  10   4   2      289.76      293.24      9.67 o 
  11   4   2     3290.55     3207.93     29.23 o 
  12   4   2      516.28      484.41     15.23 o 
  13   4   2       11.74        8.81     11.61 o 
  14   4   2        1.44      -10.92     12.16 o 
  15   4   2        3.93       -0.17     13.41 o 
   1   5   2      489.49      510.31      5.63 o 
   2   5   2     7627.94     8011.43     30.89 o 
   3   5   2      711.87      787.46      5.90 o 
   4   5   2      135.56      136.24      3.53 o 
   5   5   2      839.94      999.91     15.66 o 
   6   5   2      113.28      100.29      7.66 o 
   7   5   2      484.97      531.84     11.08 o 
   8   5   2       55.56       69.11      9.44 o 
   9   5   2      804.92      800.97     15.86 o 
  10   5   2       11.57       -2.33      9.44 o 
  11   5   2     1026.65     1056.84     17.01 o 
  12   5   2      256.59      239.43     13.94 o 
  13   5   2       33.41       36.29     11.73 o 
  14   5   2      662.32      722.47     20.48 o 
   0   6   2        0.21       -4.16      4.16 o 
   1   6   2      865.02      828.76      8.68 o 
   2   6   2       18.17       13.17      3.90 o 
   3   6   2     2075.05     2250.96     12.25 o 
   4   6   2     1193.96     1224.44     10.81 o 
   5   6   2        0.24       -3.95      5.24 o 
   6   6   2      487.38      475.69     12.71 o 
   7   6   2        9.34       16.50      9.07 o 
   8   6   2      377.94      359.54     12.64 o 
   9   6   2       71.93       69.42     10.27 o 
  10   6   2     1080.66     1067.28     16.83 o 
  11   6   2      630.80      586.91     14.38 o 
  12   6   2      165.79      176.77     16.03 o 
  13   6   2      304.58      291.65     16.09 o 
  14   6   2       87.38       78.00     13.92 o 
   1   7   2      573.55      565.88      8.44 o 
   2   7   2      292.08      264.62      6.06 o 
   3   7   2       68.97       61.39      5.64 o 
   4   7   2       76.00       67.39      5.61 o 
   5   7   2        0.97       -2.38      8.23 o 
   6   7   2       38.60       49.21      8.77 o 
   7   7   2       18.85        8.81      8.93 o 
   8   7   2        1.46        1.45      9.55 o 
   9   7   2       92.23       55.89     10.81 o 
  10   7   2      122.60      113.67     10.80 o 
  11   7   2        3.47        5.72      9.00 o 
  12   7   2        2.02       14.15     11.63 o 
  13   7   2        0.21        1.86     12.35 o 
   0   8   2      317.75      294.37     10.88 o 
   1   8   2       26.92       30.30      5.93 o 
   2   8   2       91.92       78.59      6.72 o 
   3   8   2      138.98      128.83      8.18 o 
   4   8   2       94.07       56.49      7.91 o 
   5   8   2        1.38       -0.39      8.66 o 
   6   8   2      370.45      385.17     13.48 o 
   7   8   2      327.95      299.17     19.37 o 
   8   8   2        0.82       -0.21     10.08 o 
   9   8   2      523.45      489.55     22.27 o 
  10   8   2      340.61      286.33     15.77 o 
  11   8   2       56.07       20.86     15.38 o 
   1   9   2      508.32      493.49     10.25 o 
   2   9   2        0.46       -1.70      5.93 o 
   3   9   2       23.00       22.77      7.43 o 
   4   9   2      358.27      300.50     11.96 o 
   5   9   2        2.93       -1.47      9.34 o 
   6   9   2      208.28      181.68     17.46 o 
   7   9   2       46.63       56.36     20.15 o 
   8   9   2        3.94       -1.77      9.64 o 
   9   9   2       11.95       -3.46     12.52 o 
  10   9   2       27.01        2.54     19.07 o 
   0  10   2        8.04       15.89     10.05 o 
   1  10   2       85.85       97.18      9.31 o 
   2  10   2       81.33       84.85      9.40 o 
   3  10   2       71.62       63.38      9.55 o 
   4  10   2       89.90       52.72      9.56 o 
   5  10   2        4.35       -0.90     12.30 o 
   6  10   2       30.37       -5.78     15.06 o 
   7  10   2       27.22       41.86     21.96 o 
   8  10   2      114.00       90.22     12.71 o 
   1  11   2       12.18       -5.05      8.60 o 
   2  11   2      102.19       81.91     10.20 o 
   3  11   2       20.84       24.38     27.92 o 
   4  11   2        0.05       74.77     14.53 o 
   5  11   2        4.90       17.72     29.21 o 
   1   1   3      720.22      719.55      7.49 o 
   2   1   3      159.40      194.75      5.78 o 
   3   1   3      779.36      833.84      5.88 o 
   4   1   3     7471.00     7488.78     18.71 o 
   5   1   3     2366.40     2509.88      8.43 o 
   6   1   3      146.38      149.79      3.30 o 
   7   1   3      387.60      456.87      4.25 o 
   8   1   3       76.61       79.21      3.60 o 
   9   1   3       28.84       25.23      5.12 o 
  10   1   3      131.17      154.53      8.49 o 
  11   1   3      803.98      789.82     15.79 o 
  12   1   3      826.47      846.02     17.01 o 
  13   1   3      129.98      133.34     11.68 o 
  14   1   3      495.29      491.52     15.87 o 
  15   1   3       85.55       78.11     12.36 o 
  16   1   3        9.63        3.70     12.32 o 
   0   2   3     7954.16     8153.26     28.38 o 
   1   2   3    14094.45    14348.00     28.38 o 
   2   2   3    27996.32    27147.94    200.86 o 
   3   2   3    14449.08    14007.09     46.57 o 
   4   2   3      282.36      307.45      5.63 o 
   5   2   3      647.10      707.39      7.90 o 
   6   2   3     1108.11     1089.57      6.41 o 
   7   2   3      814.25      934.16     12.69 o 
   8   2   3      211.38      205.91      5.26 o 
   9   2   3      117.00      123.17      5.78 o 
  10   2   3       49.38       40.47      9.08 o 
  11   2   3      455.63      462.49     19.37 o 
  12   2   3       66.44       76.32     10.38 o 
  13   2   3       33.38       40.60     10.54 o 
  14   2   3       40.08       44.28     11.62 o 
  15   2   3      476.39      504.01     17.76 o 
  16   2   3        3.98       11.73     12.51 o 
   1   3   3      242.30      357.22      3.87 o 
   2   3   3    19011.02    19428.38     67.51 o 
   3   3   3      353.38      358.21      4.67 o 
   4   3   3        0.79        2.39      2.49 o 
   5   3   3       52.95       54.23      4.22 o 
   6   3   3      182.99      198.35      4.53 o 
   7   3   3       10.83       22.38      4.83 o 
   8   3   3        4.98        1.89      3.77 o 
   9   3   3        0.77       -1.68      6.18 o 
  10   3   3      346.75      341.14     10.58 o 
  11   3   3       17.60       23.88     10.07 o 
  12   3   3       41.75       33.80     10.52 o 
  13   3   3       27.09       15.68     10.91 o 
  14   3   3      726.89      745.67     18.27 o 
  15   3   3      148.55      161.60     20.30 o 
   0   4   3      113.52      119.14      3.92 o 
   1   4   3      356.02      380.11      4.98 o 
   2   4   3      718.79      687.25      6.62 o 
   3   4   3      667.34      680.67      6.55 o 
   4   4   3       53.75       43.50      3.50 o 
   5   4   3      111.34      143.31      6.46 o 
   6   4   3      166.45      184.09      6.36 o 
   7   4   3       44.18       47.25      5.30 o 
   8   4   3      154.15      121.91      8.85 o 
   9   4   3       15.80        9.91      6.99 o 
  10   4   3      232.34      220.16      9.15 o 
  11   4   3      276.79      283.28     11.02 o 
  12   4   3      117.35      121.86     12.39 o 
  13   4   3      112.41       89.35     12.83 o 
  14   4   3        1.75       -8.08     12.31 o 
  15   4   3       35.95       28.45     12.63 o 
   1   5   3      257.12      278.42      4.93 o 
   2   5   3       80.54       64.60      3.02 o 
   3   5   3        6.43        5.88      2.89 o 
   4   5   3      129.14      164.78      4.07 o 
   5   5   3      234.99      209.77      8.73 o 
   6   5   3      696.24      681.09     10.39 o 
   7   5   3      223.31      230.04     10.08 o 
   8   5   3      337.38      319.21     14.58 o 
   9   5   3      429.03      445.40     13.30 o 
  10   5   3     1341.29     1316.92     19.44 o 
  11   5   3      408.14      455.33     13.56 o 
  12   5   3      106.55      105.80     12.93 o 
  13   5   3      101.21      117.47     13.93 o 
  14   5   3      360.52      393.93     17.48 o 
   0   6   3       30.27       18.89      6.23 o 
   1   6   3      293.58      276.06      5.33 o 
   2   6   3     1677.22     1731.06     11.34 o 
   3   6   3     1509.66     1573.90     10.40 o 
   4   6   3       36.20       35.59      4.64 o 
   5   6   3     1713.64     1716.29     19.09 o 
   6   6   3       12.28       11.58      8.34 o 
   7   6   3     1048.28      987.52     28.28 o 
   8   6   3     1043.50     1002.88     17.31 o 
   9   6   3      132.85      121.58     11.28 o 
  10   6   3      156.20      140.34     11.20 o 
  11   6   3     1059.32     1095.51     17.98 o 
  12   6   3       26.87       16.38      9.11 o 
  13   6   3       14.74       19.15     12.87 o 
   1   7   3     1406.21     1396.35     14.32 o 
   2   7   3       89.11       87.91      5.22 o 
   3   7   3     1147.41     1103.76     12.88 o 
   4   7   3       50.31       48.21      6.63 o 
   5   7   3      848.92      883.13     18.52 o 
   6   7   3        0.92      -10.36     10.36 o 
   7   7   3      437.00      435.73     19.14 o 
   8   7   3      165.35      156.74     13.92 o 
   9   7   3      459.86      451.67     15.24 o 
  10   7   3      230.10      237.20     13.54 o 
  11   7   3       74.56       93.78     11.54 o 
  12   7   3      248.36      244.66     12.17 o 
   0   8   3     1011.82     1033.62     20.36 o 
   1   8   3      381.54      389.78      8.19 o 
   2   8   3       64.75       66.95      6.53 o 
   3   8   3     2471.03     2645.11     19.92 o 
   4   8   3      157.90      169.39      9.65 o 
   5   8   3      165.24      145.93     14.60 o 
   6   8   3      189.26      165.13     11.58 o 
   7   8   3      540.27      523.65     17.64 o 
   8   8   3      121.01      138.52     14.20 o 
   9   8   3      287.57      285.16     16.40 o 
  10   8   3      120.11       95.29     15.91 o 
  11   8   3      532.28      594.54     28.13 o 
   1   9   3      133.25      149.43      9.21 o 
   2   9   3        4.04        3.85      6.23 o 
   3   9   3       30.35       24.90      8.13 o 
   4   9   3       14.55       12.79     10.30 o 
   5   9   3      456.73      529.31     15.30 o 
   6   9   3       34.59       23.75      9.70 o 
   7   9   3       53.95       67.63     12.64 o 
   8   9   3       28.26       39.53     12.36 o 
   9   9   3       91.14       88.35     13.88 o 
  10   9   3       27.35       55.17     12.99 o 
   0  10   3       16.54        8.63      9.46 o 
   1  10   3      561.09      558.53     12.28 o 
   2  10   3      826.77      813.57     22.92 o 
   3  10   3      720.36      810.51     21.28 o 
   4  10   3       20.91        7.05      8.80 o 
   5  10   3       20.46        9.18     12.56 o 
   6  10   3        0.36       11.41      9.33 o 
   7  10   3       14.32       58.43     19.42 o 
   8  10   3       49.03       86.73     12.13 o 
   1  11   3        0.39      -10.93     10.93 o 
   2  11   3       22.27       12.17      9.49 o 
   3  11   3        0.84       -5.01     11.57 o 
   4  11   3        0.66       15.29     23.19 o 
   0   0   4     2085.32     2251.21     21.38 o 
   1   0   4     8764.09     8368.86    360.75 o 
   2   0   4    28525.12    28112.50    220.22 o 
   3   0   4    85045.53    72880.23    264.29 o 
   4   0   4    13338.45    12838.18     43.17 o 
   5   0   4        9.43       16.18      2.49 o 
   6   0   4     5959.49     6379.81     22.10 o 
   7   0   4     9593.25     9832.29     55.42 o 
   8   0   4      581.94      576.21     10.26 o 
   9   0   4       13.93       24.75      8.48 o 
  10   0   4       90.43       90.44      9.22 o 
  11   0   4      393.72      404.04     13.85 o 
  12   0   4     3375.44     3425.76     92.63 o 
  13   0   4      896.94      871.67     25.32 o 
  14   0   4       16.21       12.57     15.26 o 
  15   0   4      209.29      194.85     21.31 o 
  16   0   4      538.66      550.06     26.09 o 
   1   1   4    15744.96    15507.40     79.64 o 
   2   1   4    86097.63    74032.34   1119.23 o 
   3   1   4        3.14       28.92      3.83 o 
   4   1   4     3651.95     3489.40     15.80 o 
   5   1   4    18825.51    19454.74     54.17 o 
   6   1   4    11061.38    11641.86     48.36 o 
   7   1   4      379.95      356.17      4.70 o 
   8   1   4       58.71       62.52      3.46 o 
   9   1   4     3893.21     3710.44     23.97 o 
  10   1   4      707.58      704.85     11.90 o 
  11   1   4      801.21      858.96     15.96 o 
  12   1   4     1489.15     1427.60     26.53 o 
  13   1   4      177.40      199.07     12.41 o 
  14   1   4      887.78      899.22     19.23 o 
  15   1   4      347.77      339.94     15.51 o 
  16   1   4      168.92      160.50     14.90 o 
   0   2   4     1503.58     1742.00     36.02 o 
   1   2   4    19286.90    18373.83     73.71 o 
   2   2   4      205.57      214.54      3.63 o 
   3   2   4    12837.08    13239.52     55.23 o 
   4   2   4      528.45      412.58      4.60 o 
   5   2   4     5290.91     5518.83     19.69 o 
   6   2   4        7.69        3.68      3.03 o 
   7   2   4     4109.37     4030.22     16.45 o 
   8   2   4        4.71        3.97      3.63 o 
   9   2   4      525.90      487.94     17.53 o 
  10   2   4     1482.36     1472.83     16.16 o 
  11   2   4        1.67       -7.94      9.73 o 
  12   2   4      172.72      168.51     11.19 o 
  13   2   4       11.07       13.21     10.79 o 
  14   2   4      110.34      112.84     12.05 o 
  15   2   4       12.27       15.48     13.11 o 
   1   3   4     2416.80     2449.33     11.81 o 
   2   3   4      618.84      550.12      6.26 o 
   3   3   4      670.40      757.90      7.32 o 
   4   3   4      128.62      105.81      4.11 o 
   5   3   4      300.70      328.63      6.01 o 
   6   3   4     3442.41     3409.03     23.06 o 
   7   3   4     1268.28     1203.16     10.36 o 
   8   3   4      142.03      115.47      6.94 o 
   9   3   4     1054.36      984.51     12.08 o 
  10   3   4      455.05      480.87     11.75 o 
  11   3   4     1007.71     1059.08     21.32 o 
  12   3   4      866.21      890.87     17.93 o 
  13   3   4      197.59      201.02     13.21 o 
  14   3   4       33.70       30.35     12.05 o 
  15   3   4        5.79       12.23     11.97 o 
   0   4   4       43.55       36.57      3.44 o 
   1   4   4    14913.06    15109.20     37.91 o 
   2   4   4      669.34      704.20      5.88 o 
   3   4   4       77.82       80.64      3.36 o 
   4   4   4     1725.89     1585.56     16.12 o 
   5   4   4     4014.88     4060.15     17.11 o 
   6   4   4        0.28        3.53      4.43 o 
   7   4   4      200.28      242.94      7.38 o 
   8   4   4     2720.73     2673.83     36.36 o 
   9   4   4      929.30      871.60     12.30 o 
  10   4   4     3329.66     3286.57     32.12 o 
  11   4   4       38.74       41.91      8.98 o 
  12   4   4      123.29      127.99     12.17 o 
  13   4   4        0.04        4.14     10.93 o 
  14   4   4      110.71       95.58     13.04 o 
  15   4   4      116.31      116.23     14.48 o 
   1   5   4     1611.80     1668.99     10.13 o 
   2   5   4      146.24      131.04      3.56 o 
   3   5   4     1676.52     1767.87      8.49 o 
   4   5   4        4.27        5.55      3.63 o 
   5   5   4      986.15     1019.73     11.62 o 
   6   5   4     1030.18     1025.58     13.73 o 
   7   5   4      571.32      559.76     12.94 o 
   8   5   4       27.33       23.46      8.49 o 
   9   5   4      716.24      677.68     14.91 o 
  10   5   4      392.11      364.12     11.60 o 
  11   5   4       66.52       57.57      9.19 o 
  12   5   4        2.35       -0.06      9.34 o 
  13   5   4        0.05        5.81     10.87 o 
  14   5   4        0.18       -1.68     12.58 o 
   0   6   4      352.66      438.58     11.98 o 
   1   6   4     3013.41     3123.96     23.76 o 
   2   6   4      125.53      142.03      4.92 o 
   3   6   4      705.39      638.96      8.58 o 
   4   6   4      359.32      347.21     17.98 o 
   5   6   4      529.50      509.92     20.17 o 
   6   6   4       16.55        7.91      9.58 o 
   7   6   4     1042.85     1050.07     20.20 o 
   8   6   4       11.48        8.68     10.86 o 
   9   6   4      169.98      157.74     11.23 o 
  10   6   4        8.09        0.60     10.35 o 
  11   6   4       13.18       15.50      9.16 o 
  12   6   4      251.60      217.28     12.45 o 
  13   6   4        0.18        4.74     12.57 o 
   1   7   4        1.94        2.33      5.39 o 
   2   7   4     1935.60     1980.40     16.05 o 
   3   7   4      139.88      135.88      6.94 o 
   4   7   4       55.63       48.50      7.02 o 
   5   7   4      294.21      252.59     20.20 o 
   6   7   4       16.63        7.65     18.94 o 
   7   7   4       39.07       42.45     13.99 o 
   8   7   4       86.62       91.27     12.69 o 
   9   7   4     1698.26     1671.17     26.62 o 
  10   7   4       43.23       43.89     12.77 o 
  11   7   4      159.63      168.11     13.73 o 
  12   7   4       93.48       97.58     11.36 o 
   0   8   4     1254.50     1182.77     17.07 o 
   1   8   4     1098.02     1044.19     12.40 o 
   2   8   4      607.47      603.12     10.19 o 
   3   8   4     1705.37     1740.26     18.76 o 
   4   8   4      109.65       93.73      8.54 o 
   5   8   4       64.34       49.18      8.79 o 
   6   8   4       54.47       48.47     11.56 o 
   7   8   4      344.44      362.64     16.18 o 
   8   8   4      161.47      168.47     17.22 o 
   9   8   4        5.10       11.18     12.94 o 
  10   8   4       95.74      106.59     14.08 o 
  11   8   4        0.82       -1.52     11.42 o 
   1   9   4      561.81      582.72     10.71 o 
   2   9   4        4.58        1.17      6.46 o 
   3   9   4      460.97      463.48     15.64 o 
   4   9   4       18.78       28.62      8.13 o 
   5   9   4      800.71      838.15     28.86 o 
   6   9   4       22.93       32.14     12.09 o 
   7   9   4       77.08      123.95     13.77 o 
   8   9   4       36.20       46.29     13.14 o 
   9   9   4       81.98       96.05     14.39 o 
  10   9   4      137.14      176.17     20.78 o 
   0  10   4      174.65      148.34     12.76 o 
   1  10   4      100.37      107.82      8.26 o 
   2  10   4       13.11        5.91     12.59 o 
   3  10   4      135.88      125.68     10.40 o 
   4  10   4       60.02       30.68     10.65 o 
   5  10   4      176.51      184.44     22.43 o 
   6  10   4        0.04       52.10     12.91 o 
   7  10   4        0.89       25.14     13.84 o 
   1  11   4       44.69       22.13      9.05 o 
   2  11   4       30.99       33.14     14.04 o 
   3  11   4       25.90       -9.26      9.26 o 
   4  11   4       94.75       92.98     12.19 o 
   1   1   5      336.91      412.47      4.91 o 
   2   1   5       13.34       12.44      2.77 o 
   3   1   5    20673.69    20500.22     99.76 o 
   4   1   5     2732.70     3003.58     11.76 o 
   5   1   5       59.36       56.34      2.88 o 
   6   1   5     4850.78     5031.46     22.89 o 
   7   1   5      937.04      917.40      6.43 o 
   8   1   5      274.52      286.32      6.50 o 
   9   1   5      683.03      674.66     19.97 o 
  10   1   5     1271.86     1272.08     14.84 o 
  11   1   5       18.49       19.06      7.42 o 
  12   1   5       57.99       70.19     10.13 o 
  13   1   5      119.22      125.02     10.08 o 
  14   1   5       62.16       48.37     11.97 o 
  15   1   5       23.22       24.43     14.60 o 
  16   1   5        9.66       11.63     19.52 o 
   0   2   5     4206.63     4282.42     18.36 o 
   1   2   5     1756.76     1873.15     14.91 o 
   2   2   5     5454.63     5432.06     66.09 o 
   3   2   5     4026.18     3934.94     19.56 o 
   4   2   5      184.94      182.28      4.08 o 
   5   2   5     3339.05     3424.69     12.19 o 
   6   2   5     1092.50     1215.23      7.35 o 
   7   2   5     3696.68     3789.76     16.20 o 
   8   2   5     1401.38     1284.42     22.66 o 
   9   2   5        1.98        3.03      5.23 o 
  10   2   5     2147.13     2047.44     27.03 o 
  11   2   5      700.48      746.15     15.32 o 
  12   2   5       88.51      101.80     10.79 o 
  13   2   5      558.67      557.48     16.08 o 
  14   2   5       79.30      102.71     12.14 o 
  15   2   5       72.96       65.62     16.36 o 
   1   3   5     1191.73     1312.59     11.93 o 
   2   3   5     1666.45     1840.73     15.82 o 
   3   3   5      401.88      458.48      5.10 o 
   4   3   5      165.75      127.89      3.69 o 
   5   3   5      579.86      610.33     10.40 o 
   6   3   5      265.64      262.10      5.26 o 
   7   3   5      226.80      223.92      5.08 o 
   8   3   5       24.44       20.76      3.97 o 
   9   3   5     1072.64     1153.70     11.22 o 
  10   3   5       82.98       63.55      8.56 o 
  11   3   5     1076.17     1047.50     20.17 o 
  12   3   5      149.81      145.65     11.78 o 
  13   3   5       23.87       17.23     11.49 o 
  14   3   5        3.35       -1.87     11.64 o 
  15   3   5      101.22      113.53     16.06 o 
   0   4   5     9556.74     9883.13     58.56 o 
   1   4   5      196.20      163.61      4.83 o 
   2   4   5      217.72      232.08      6.77 o 
   3   4   5      195.68      170.61      5.60 o 
   4   4   5      918.29      919.14     11.53 o 
   5   4   5      124.23      121.80      5.95 o 
   6   4   5      170.63      183.79      5.54 o 
   7   4   5      695.78      667.06     10.36 o 
   8   4   5      795.61      779.91     22.35 o 
   9   4   5      116.30       92.99      7.70 o 
  10   4   5      203.48      208.25     10.39 o 
  11   4   5      239.66      269.38     11.01 o 
  12   4   5       80.18       56.65      9.25 o 
  13   4   5        3.29        0.63     10.83 o 
  14   4   5      209.03      213.12     15.60 o 
  15   4   5      241.98      236.86     17.98 o 
   1   5   5     3909.90     3907.47     26.16 o 
   2   5   5     1021.24     1025.95      9.63 o 
   3   5   5       49.45       46.19      4.47 o 
   4   5   5      166.57      173.91      8.18 o 
   5   5   5        1.41       13.30      7.98 o 
   6   5   5       68.46       78.60      6.99 o 
   7   5   5      134.29      153.47      7.46 o 
   8   5   5      219.31      215.36     10.71 o 
   9   5   5        3.27        9.16      9.18 o 
  10   5   5      109.93      114.08      8.89 o 
  11   5   5       48.48       30.62      9.32 o 
  12   5   5      150.98      156.69     10.71 o 
  13   5   5      466.95      480.57     18.40 o 
  14   5   5       35.87       37.40     16.74 o 
   0   6   5     5631.70     5708.57     32.49 o 
   1   6   5      758.73      663.45      8.55 o 
   2   6   5     1870.56     1951.08     13.30 o 
   3   6   5     3161.44     3108.33     17.98 o 
   4   6   5        2.54        9.60      7.01 o 
   5   6   5      159.89      181.76     10.40 o 
   6   6   5     1075.78     1042.17     15.86 o 
   7   6   5      571.26      576.10     16.42 o 
   8   6   5      179.23      174.39     12.97 o 
   9   6   5      135.94      129.73     11.46 o 
  10   6   5       10.39       18.08     10.20 o 
  11   6   5        2.85        1.75      9.17 o 
  12   6   5      236.44      200.56     11.93 o 
  13   6   5      156.90      141.96     11.88 o 
   1   7   5     1051.65     1069.62     12.29 o 
   2   7   5        4.65        0.74      5.97 o 
   3   7   5      104.47      117.36      6.85 o 
   4   7   5      726.00      731.98     13.94 o 
   5   7   5      885.58      900.15     14.94 o 
   6   7   5       59.71       70.09     19.04 o 
   7   7   5       61.27       36.39     13.51 o 
   8   7   5      100.85      104.90     13.38 o 
   9   7   5      349.39      362.44     16.25 o 
  10   7   5       66.34       87.09     13.09 o 
  11   7   5        3.56       44.06     12.89 o 
  12   7   5        0.70      -15.73     15.73 o 
   0   8   5     1330.92     1293.22     28.43 o 
   1   8   5     1058.64     1048.08     16.20 o 
   2   8   5       95.43       75.84      7.42 o 
   3   8   5      769.36      716.99     13.34 o 
   4   8   5        7.30       11.78      8.43 o 
   5   8   5      600.79      591.50     30.12 o 
   6   8   5        4.29       14.47     27.58 o 
   7   8   5     1824.86     1893.20     34.39 o 
   8   8   5      197.43      201.94     17.28 o 
   9   8   5       56.05       90.75     14.80 o 
  10   8   5       78.76      135.47     16.51 o 
  11   8   5      518.58      597.53     32.78 o 
   1   9   5       24.78       22.97      6.43 o 
   2   9   5      133.35      128.25      7.70 o 
   3   9   5      174.22      200.44      8.98 o 
   4   9   5       17.69       21.48      8.83 o 
   5   9   5      160.23      176.94     20.29 o 
   6   9   5       64.81       85.29     20.57 o 
   7   9   5        0.33       12.06     12.21 o 
   8   9   5        6.97       32.21     14.33 o 
   9   9   5      281.32      401.42     25.75 o 
   0  10   5       60.27       80.05     13.61 o 
   1  10   5      456.22      502.70     12.03 o 
   2  10   5        0.71        4.73      7.41 o 
   3  10   5        1.04        1.76      9.45 o 
   4  10   5       20.46       18.27     10.93 o 
   5  10   5       40.52        6.77     12.41 o 
   6  10   5       51.05       32.51     16.50 o 
   7  10   5      297.13      357.22     17.13 o 
   1  11   5       66.89      122.92     13.27 o 
   2  11   5        1.60      -12.31     12.31 o 
   3  11   5       51.92       19.44     12.09 o 
   4  11   5       23.78      -21.98     21.98 o 
   0   0   6      683.25      668.82     14.73 o 
   1   0   6     3043.30     2926.33     28.03 o 
   2   0   6    10067.86    10497.80     75.48 o 
   3   0   6     9306.30     9516.13     44.12 o 
   4   0   6     4082.39     4043.39     19.80 o 
   5   0   6      988.53     1131.89     19.90 o 
   6   0   6     4865.63     5021.53     37.42 o 
   7   0   6     4993.74     5150.84     38.83 o 
   8   0   6    10398.19     9906.12     66.72 o 
   9   0   6        3.66        5.99      7.56 o 
  10   0   6       57.20       40.67      9.25 o 
  11   0   6      154.15      134.34     10.54 o 
  12   0   6       79.76      106.30     11.31 o 
  13   0   6      312.45      300.34     18.18 o 
  14   0   6     1371.16     1453.15     47.91 o 
  15   0   6       12.88       17.05     29.15 o 
   1   1   6     2511.44     2455.18     13.81 o 
   2   1   6     7148.12     6786.61     71.57 o 
   3   1   6     1566.91     1588.80      8.00 o 
   4   1   6       50.37       60.75      2.97 o 
   5   1   6      529.33      671.30      5.52 o 
   6   1   6     9124.73     9654.92     45.13 o 
   7   1   6     1845.50     1947.71     13.45 o 
   8   1   6     1056.60     1011.45      8.52 o 
   9   1   6       24.98       28.86      5.07 o 
  10   1   6     4250.85     4190.57     24.72 o 
  11   1   6       38.50       20.75      6.69 o 
  12   1   6        7.17        5.46      7.84 o 
  13   1   6      351.70      338.77     11.86 o 
  14   1   6        2.43        9.45     18.92 o 
  15   1   6      476.30      528.73     26.75 o 
   0   2   6    27038.48    25013.54    163.16 o 
   1   2   6      807.03      862.43      8.76 o 
   2   2   6     1154.39     1228.34     13.21 o 
   3   2   6      162.57      184.12      5.43 o 
   4   2   6       70.36       58.56      3.67 o 
   5   2   6      794.44      764.48      8.44 o 
   6   2   6     3322.29     3459.78     15.45 o 
   7   2   6     1169.45     1295.59     14.59 o 
   8   2   6     2873.78     2861.62     13.01 o 
   9   2   6        0.06        5.35      5.43 o 
  10   2   6      210.55      201.55     10.03 o 
  11   2   6       83.75       63.78      9.20 o 
  12   2   6        0.00        3.45      9.77 o 
  13   2   6       87.30       84.92     13.37 o 
  14   2   6     1786.55     1775.71     37.62 o 
  15   2   6      493.94      471.07     26.28 o 
   1   3   6      811.31      936.33      9.52 o 
   2   3   6     1502.25     1258.28     11.20 o 
   3   3   6      403.11      339.77      5.89 o 
   4   3   6      228.26      258.01     13.92 o 
   5   3   6      516.73      523.47      9.68 o 
   6   3   6       55.34       48.27      4.11 o 
   7   3   6      799.35      703.81     10.98 o 
   8   3   6     3224.17     3144.82     15.57 o 
   9   3   6     5191.52     4855.06     32.04 o 
  10   3   6       11.34       12.44      7.64 o 
  11   3   6      333.77      332.78     12.53 o 
  12   3   6      276.42      264.48     12.60 o 
  13   3   6      330.24      300.00     16.91 o 
  14   3   6       12.38        7.04     14.53 o 
  15   3   6        1.83      -13.47     19.57 o 
   0   4   6    19332.68    19010.98    201.52 o 
   1   4   6     1218.81     1521.57     15.85 o 
   2   4   6       44.40       56.04      4.78 o 
   3   4   6     1687.03     1715.82     18.47 o 
   4   4   6     2072.03     2053.79     10.54 o 
   5   4   6     5705.29     5672.05     24.24 o 
   6   4   6     4670.16     4684.15     24.35 o 
   7   4   6      201.32      230.28      7.56 o 
   8   4   6     1977.51     1896.83     20.05 o 
   9   4   6      363.53      346.91      9.59 o 
  10   4   6     1415.51     1377.20     17.46 o 
  11   4   6      488.81      457.48     12.21 o 
  12   4   6      151.56      157.52     12.88 o 
  13   4   6        0.92       -5.27     14.67 o 
  14   4   6      213.25      171.71     20.01 o 
   1   5   6      180.20      212.09      6.08 o 
   2   5   6      236.53      173.24      6.53 o 
   3   5   6       38.75       60.00      5.96 o 
   4   5   6      191.51      193.66      8.27 o 
   5   5   6      240.78      218.15      8.56 o 
   6   5   6     1033.87      949.85     14.10 o 
   7   5   6      235.09      244.27      9.43 o 
   8   5   6     2102.32     2120.33     33.88 o 
   9   5   6     2406.91     2323.76     23.77 o 
  10   5   6      708.95      763.09     13.07 o 
  11   5   6       40.85       49.66      9.25 o 
  12   5   6      427.81      430.16     15.74 o 
  13   5   6       81.21       93.08     16.73 o 
  14   5   6       28.46       22.73     16.07 o 
   0   6   6     4029.61     4029.27     27.52 o 
   1   6   6      175.99      182.98      7.65 o 
   2   6   6      971.98      954.48     12.42 o 
   3   6   6      583.90      602.63     12.24 o 
   4   6   6      352.84      358.08     12.32 o 
   5   6   6       31.36       36.21      8.92 o 
   6   6   6      365.09      365.46     12.31 o 
   7   6   6      567.61      595.09     18.14 o 
   8   6   6     1332.49     1293.90     23.23 o 
   9   6   6       10.62       23.88     11.02 o 
  10   6   6      272.66      274.95     12.47 o 
  11   6   6       26.45       22.79      9.89 o 
  12   6   6        0.08       -5.61     11.37 o 
  13   6   6       61.71       77.14     16.32 o 
   1   7   6      335.96      338.84     11.53 o 
   2   7   6       99.03      110.36      8.80 o 
   3   7   6       16.51       11.29      6.52 o 
   4   7   6      212.14      218.33     10.38 o 
   5   7   6       37.41       38.42     10.24 o 
   6   7   6        0.16       -2.52     14.36 o 
   7   7   6      209.88      204.42     27.75 o 
   8   7   6       45.41       35.82     11.77 o 
   9   7   6       57.24       50.42     11.95 o 
  10   7   6       22.82       35.30     12.15 o 
  11   7   6       39.86       21.91     11.36 o 
  12   7   6       87.13       88.92     14.73 o 
   0   8   6      926.58      867.72     22.84 o 
   1   8   6      145.88      131.57      8.87 o 
   2   8   6      362.79      359.58     10.79 o 
   3   8   6      860.43      916.53     18.09 o 
   4   8   6        5.14       -2.90      8.55 o 
   5   8   6       24.40       21.81     13.04 o 
   6   8   6      139.87      118.14     15.95 o 
   7   8   6       43.84       36.40     19.69 o 
   8   8   6       25.67       13.56     14.54 o 
   9   8   6       11.63       10.56     14.00 o 
  10   8   6       21.97       10.09     44.85 o 
  11   8   6       40.82       29.69     17.48 o 
   1   9   6       11.00        3.37      9.25 o 
   2   9   6      270.89      236.38      9.08 o 
   3   9   6       14.33        9.70      8.08 o 
   4   9   6      487.46      482.01     28.80 o 
   5   9   6      223.68      165.51     15.30 o 
   6   9   6       15.65      -10.46     14.81 o 
   7   9   6      101.94       79.49     14.34 o 
   8   9   6       48.87       31.54     11.47 o 
   9   9   6       24.76        3.51     14.86 o 
   0  10   6       35.61       35.44     10.98 o 
   1  10   6       22.38       22.52      7.32 o 
   2  10   6       46.71       35.07      8.50 o 
   3  10   6       37.93       41.53      9.40 o 
   4  10   6       73.16       78.93     11.01 o 
   5  10   6      135.26      155.38     18.07 o 
   6  10   6       15.14      -25.60     25.60 o 
   7  10   6        0.99       18.47     18.99 o 
   1  11   6        0.98       34.39     10.21 o 
   2  11   6       19.90       22.34      9.95 o 
   3  11   6       65.78       38.45     11.67 o 
   1   1   7    10849.58    11013.68     36.77 o 
   2   1   7     1596.37     1645.20     11.26 o 
   3   1   7     5647.32     6120.47     30.29 o 
   4   1   7      228.86      231.36      4.83 o 
   5   1   7      132.26       93.71      3.28 o 
   6   1   7     1929.64     2028.07     12.89 o 
   7   1   7      661.51      651.19      8.14 o 
   8   1   7        2.91       -1.54      3.93 o 
   9   1   7      578.86      523.68     13.22 o 
  10   1   7       80.92       84.86      6.99 o 
  11   1   7      165.52      145.10      7.90 o 
  12   1   7       38.72       36.69     11.69 o 
  13   1   7       85.78      102.81     13.15 o 
  14   1   7        0.51        7.15     18.92 o 
  15   1   7       24.27       22.33     19.65 o 
   0   2   7     3629.00     3983.90     27.90 o 
   1   2   7     1747.78     1807.20     18.73 o 
   2   2   7      449.33      467.72      9.47 o 
   3   2   7     4017.51     4093.45     32.34 o 
   4   2   7     2511.31     2630.36     12.33 o 
   5   2   7     2901.41     3041.93     12.61 o 
   6   2   7      919.10      988.56      8.52 o 
   7   2   7      169.37      200.23     11.83 o 
   8   2   7       43.69       58.12      4.62 o 
   9   2   7      626.91      649.55     10.98 o 
  10   2   7        3.78        6.35      7.88 o 
  11   2   7        7.80       11.13     11.26 o 
  12   2   7       63.45       68.74     15.68 o 
  13   2   7      388.35      368.27     22.99 o 
  14   2   7        0.74        8.06     12.96 o 
  15   2   7      104.30      125.16     21.41 o 
   1   3   7     6153.83     6263.18     46.78 o 
   2   3   7     2167.34     2131.51     19.92 o 
   3   3   7      688.12      672.06     26.27 o 
   4   3   7     5782.67     5937.30     46.05 o 
   5   3   7     4445.61     4500.91     35.01 o 
   6   3   7      225.61      185.39      4.86 o 
   7   3   7      441.52      433.53      9.02 o 
   8   3   7       61.07       34.33      4.55 o 
   9   3   7      410.81      422.78      9.14 o 
  10   3   7      504.84      486.61     11.38 o 
  11   3   7      386.19      358.89     14.91 o 
  12   3   7       22.32       11.07     13.08 o 
  13   3   7      282.68      263.87     21.57 o 
  14   3   7        2.81       -2.31     16.09 o 
  15   3   7        0.01       -4.12     21.95 o 
   0   4   7     1204.14     1255.57     15.93 o 
   1   4   7     1141.86     1258.53     16.69 o 
   2   4   7        2.60       10.34      5.36 o 
   3   4   7      270.84      313.40      6.98 o 
   4   4   7     2618.64     2438.65     15.99 o 
   5   4   7        7.59       11.21      5.66 o 
   6   4   7        0.16       -0.39      5.84 o 
   7   4   7      938.56      986.99     12.39 o 
   8   4   7      637.22      603.03     13.30 o 
   9   4   7       97.37       85.93      7.39 o 
  10   4   7      729.22      734.42     13.92 o 
  11   4   7       69.51       91.16      9.63 o 
  12   4   7       22.83       18.91     12.52 o 
  13   4   7        6.69       -5.05     17.66 o 
  14   4   7       31.08       19.92     20.07 o 
   1   5   7        4.19        2.74      5.60 o 
   2   5   7     1068.94     1161.49     16.99 o 
   3   5   7      422.62      394.74      9.86 o 
   4   5   7       57.42       37.68      6.69 o 
   5   5   7      204.90      235.97     10.96 o 
   6   5   7      418.87      427.49     13.26 o 
   7   5   7      514.42      546.97     19.40 o 
   8   5   7      110.31      108.92      7.82 o 
   9   5   7      464.35      455.41     15.75 o 
  10   5   7       17.60       13.84      7.67 o 
  11   5   7      138.51      164.01     12.42 o 
  12   5   7      437.43      456.32     15.61 o 
  13   5   7      240.31      246.88     21.91 o 
  14   5   7      162.22      180.67     22.12 o 
   0   6   7        0.00       -8.45     12.26 o 
   1   6   7     1239.55     1242.65     13.76 o 
   2   6   7      637.31      676.66     13.08 o 
   3   6   7      152.13      139.55      9.08 o 
   4   6   7     1491.64     1542.52     21.08 o 
   5   6   7     4173.14     4132.99     32.57 o 
   6   6   7        0.44       -1.76      8.05 o 
   7   6   7      932.23      896.41     47.79 o 
   8   6   7      851.26      752.73     18.11 o 
   9   6   7      244.99      205.99     12.70 o 
  10   6   7      509.72      476.28     23.39 o 
  11   6   7      455.35      511.65     20.31 o 
  12   6   7        4.56        1.37     11.60 o 
  13   6   7       68.18       48.32     14.01 o 
   1   7   7      290.55      281.31     10.93 o 
   2   7   7       26.12       21.14      8.02 o 
   3   7   7      176.59      149.29      9.68 o 
   4   7   7       37.60       54.90     10.30 o 
   5   7   7     1928.75     1942.83     39.39 o 
   6   7   7      185.17      176.64     11.93 o 
   7   7   7      578.81      543.57     30.39 o 
   8   7   7      129.96      114.90     12.16 o 
   9   7   7      855.24      872.18     20.67 o 
  10   7   7       21.31       -6.45     19.13 o 
  11   7   7       77.83       53.60     11.97 o 
  12   7   7      129.94      114.14     13.70 o 
   0   8   7        1.70       -1.84     12.55 o 
   1   8   7       95.93       90.75      9.70 o 
   2   8   7       69.93       54.59      8.13 o 
   3   8   7      713.68      744.24     15.59 o 
   4   8   7       46.95       55.56      9.62 o 
   5   8   7        3.12        3.52     12.08 o 
   6   8   7        5.57       -9.51     14.19 o 
   7   8   7      244.65      226.19     17.87 o 
   8   8   7       25.53        2.25     14.20 o 
   9   8   7      132.16      102.98     23.53 o 
  10   8   7      143.57       89.01     15.72 o 
  11   8   7       52.06       53.81     22.25 o 
   1   9   7      360.00      400.22     11.37 o 
   2   9   7       30.83       31.14      9.42 o 
   3   9   7      584.12      563.97     15.17 o 
   4   9   7       91.93       76.57      9.85 o 
   5   9   7      406.11      451.97     21.26 o 
   6   9   7        0.94      -28.79     28.79 o 
   7   9   7       99.09       78.06     16.00 o 
   8   9   7       36.10       30.49     14.69 o 
   9   9   7      149.00       99.80     47.67 o 
   0  10   7       68.97      106.71     15.20 o 
   1  10   7      123.83      140.05      9.00 o 
   2  10   7        2.88       16.84      8.95 o 
   3  10   7       30.42       29.63     11.85 o 
   4  10   7       96.16      152.16     13.74 o 
   5  10   7       15.95       15.23     14.03 o 
   6  10   7       18.37       -7.93     15.33 o 
   7  10   7        8.69      -39.64     39.89 o 
   1  11   7      130.29      202.24     16.23 o 
   2  11   7       13.58       48.83     10.72 o 
   0   0   8       97.44      109.12      8.56 o 
   1   0   8    13556.61    13554.84    123.51 o 
   2   0   8     7422.42     6974.39    121.67 o 
   3   0   8     1225.28     1348.31     17.83 o 
   4   0   8    58587.15    56425.25    195.42 o 
   5   0   8     9006.81     9389.53     65.93 o 
   6   0   8      145.41      182.72      5.55 o 
   7   0   8        1.05        1.74      5.21 o 
   8   0   8     1032.03     1035.31     13.57 o 
   9   0   8       68.55       78.91     11.32 o 
  10   0   8      995.37      919.71     22.00 o 
  11   0   8     1832.63     1792.83     32.32 o 
  12   0   8      870.16      918.43     23.64 o 
  13   0   8      309.04      328.70     20.99 o 
  14   0   8      118.95      122.37     27.95 o 
  15   0   8      277.67      302.93     33.54 o 
   1   1   8     4699.93     4920.19     19.99 o 
   2   1   8        8.77       19.02      3.89 o 
   3   1   8        0.54       18.64      3.52 o 
   4   1   8     7305.29     7490.38     43.99 o 
   5   1   8      875.62      847.75     19.91 o 
   6   1   8     3029.05     2926.93     14.38 o 
   7   1   8     1064.18      996.67     11.06 o 
   8   1   8      787.32      748.56     16.50 o 
   9   1   8       29.35       24.53      5.81 o 
  10   1   8        1.11        1.82      8.31 o 
  11   1   8      965.24      897.60     16.76 o 
  12   1   8      155.10      208.05     11.05 o 
  13   1   8      324.97      339.82     20.86 o 
  14   1   8     1205.43     1234.83     24.98 o 
  15   1   8       12.61        3.60     17.43 o 
   0   2   8      526.86      597.48      7.16 o 
   1   2   8      122.32      117.29      3.58 o 
   2   2   8      185.10      159.62      5.78 o 
   3   2   8     4860.87     4604.93     19.96 o 
   4   2   8    18909.28    18719.59     83.30 o 
   5   2   8     1107.78     1117.47      7.71 o 
   6   2   8     1403.60     1451.19     10.22 o 
   7   2   8      341.08      371.84      9.99 o 
   8   2   8      578.10      561.92     10.23 o 
   9   2   8        0.43       -6.40      6.40 o 
  10   2   8      952.95      945.32     24.51 o 
  11   2   8      744.12      637.70     33.48 o 
  12   2   8      129.17      155.44     19.50 o 
  13   2   8        0.45       -2.15     12.57 o 
  14   2   8      383.10      408.09     18.63 o 
  15   2   8      117.71       94.28     20.91 o 
   1   3   8     4294.32     4212.81     24.01 o 
   2   3   8      193.13      230.37      5.39 o 
   3   3   8      199.90      176.76     10.11 o 
   4   3   8     1265.90     1343.58     14.04 o 
   5   3   8       38.17       40.23      8.29 o 
   6   3   8     1548.80     1502.25     12.18 o 
   7   3   8        4.66        0.46      4.29 o 
   8   3   8        0.29       -2.40      4.52 o 
   9   3   8      233.63      249.42      7.97 o 
  10   3   8       19.26        6.83      6.29 o 
  11   3   8        0.03       -7.39     14.79 o 
  12   3   8     1175.92     1200.78     30.44 o 
  13   3   8       76.20       53.98     23.71 o 
  14   3   8      294.26      291.58     23.36 o 
  15   3   8      211.75      257.27     17.71 o 
   0   4   8     5462.70     6222.20    104.23 o 
   1   4   8       13.30       18.29      6.44 o 
   2   4   8     3296.56     3227.94     25.59 o 
   3   4   8     4899.16     4729.21     26.69 o 
   4   4   8     7864.20     7737.35     51.85 o 
   5   4   8     2375.75     2385.47     17.03 o 
   6   4   8        0.19        1.52      5.72 o 
   7   4   8       81.37       99.04     10.05 o 
   8   4   8      534.50      508.59     14.61 o 
   9   4   8        0.10       -7.18      7.49 o 
  10   4   8       10.36        4.62      9.27 o 
  11   4   8       22.78       24.27     10.43 o 
  12   4   8      356.30      383.38     22.61 o 
  13   4   8      456.92      472.96     33.69 o 
  14   4   8        2.41       -2.78     18.83 o 
   1   5   8     1276.50     1357.23     18.85 o 
   2   5   8      157.69      178.80     12.54 o 
   3   5   8      141.27      139.48      9.36 o 
   4   5   8      124.45      159.24      8.64 o 
   5   5   8      931.95      922.65     15.15 o 
   6   5   8     1901.27     1855.31     19.61 o 
   7   5   8      128.04      111.57      9.14 o 
   8   5   8       15.01       18.86      7.71 o 
   9   5   8      211.44      158.80     10.38 o 
  10   5   8        7.47       -6.52      9.38 o 
  11   5   8        4.06        5.14     12.87 o 
  12   5   8      645.69      659.30     27.69 o 
  13   5   8       16.99        1.98     21.06 o 
   0   6   8      280.60      261.07     14.64 o 
   1   6   8        5.44       -1.24      5.90 o 
   2   6   8      465.28      476.77     11.76 o 
   3   6   8      343.28      305.84     12.12 o 
   4   6   8     4707.55     4693.86     45.84 o 
   5   6   8      255.70      242.83     12.18 o 
   6   6   8      226.30      188.77     10.46 o 
   7   6   8       26.12       29.86      8.11 o 
   8   6   8       37.35       40.64     13.16 o 
   9   6   8      131.99      112.08     11.91 o 
  10   6   8        0.89       -5.37     10.17 o 
  11   6   8      290.84      276.75     19.12 o 
  12   6   8      129.08      106.92     16.98 o 
  13   6   8       51.49       17.51     29.39 o 
   1   7   8      273.92      268.80     10.62 o 
   2   7   8      108.84      104.00      9.18 o 
   3   7   8      144.90      165.89     10.22 o 
   4   7   8      595.17      573.65     16.09 o 
   5   7   8        2.42       19.67     10.82 o 
   6   7   8      797.20      812.69     18.51 o 
   7   7   8      191.44      156.87     16.66 o 
   8   7   8       57.56       50.50     16.19 o 
   9   7   8       33.11       33.64     11.54 o 
  10   7   8       15.56       28.45     12.32 o 
  11   7   8      269.53      330.07     45.16 o 
  12   7   8        5.14        5.54     13.31 o 
   0   8   8      152.04      147.80     53.19 o 
   1   8   8      224.39      216.94     10.99 o 
   2   8   8      237.03      223.17     11.53 o 
   3   8   8       23.03        9.12      8.95 o 
   4   8   8      682.36      708.24     18.25 o 
   5   8   8      496.92      514.54     19.21 o 
   6   8   8       44.56       44.44     13.99 o 
   7   8   8        3.88       -6.21     14.16 o 
   8   8   8      162.42      112.81     15.92 o 
   9   8   8       18.58      -25.75     29.73 o 
  10   8   8        5.42        2.75     12.12 o 
   1   9   8        8.00       -2.80      8.27 o 
   2   9   8      438.33      431.47     16.60 o 
   3   9   8      135.02      141.77     11.04 o 
   4   9   8      300.62      316.22     15.25 o 
   5   9   8      105.58      108.59     21.43 o 
   6   9   8        6.17        8.26     13.75 o 
   7   9   8       35.83        1.61     14.41 o 
   8   9   8       23.60        4.33     13.12 o 
   9   9   8        1.05      -12.69     12.69 o 
   0  10   8      335.88      320.75     15.09 o 
   1  10   8        6.93        3.17      7.88 o 
   2  10   8       28.76       16.99     12.19 o 
   3  10   8        1.51      -11.73     19.35 o 
   4  10   8       56.70       79.95     14.63 o 
   5  10   8        9.04       30.27     12.67 o 
   6  10   8       80.68       75.07     20.12 o 
   1  11   8       21.48       38.69     10.21 o 
   1   1   9      672.18      784.94      6.01 o 
   2   1   9      533.31      563.08      4.77 o 
   3   1   9     1198.47     1174.28      8.41 o 
   4   1   9      397.93      439.55      5.50 o 
   5   1   9      810.63      781.29     16.53 o 
   6   1   9      303.49      307.41      5.29 o 
   7   1   9     1821.64     1774.68     13.99 o 
   8   1   9        9.09        1.76      6.67 o 
   9   1   9     1369.71     1413.67     22.35 o 
  10   1   9       19.81       17.51      8.48 o 
  11   1   9       50.83       63.41      9.59 o 
  12   1   9      137.63      141.13     12.18 o 
  13   1   9      257.89      273.06     25.46 o 
  14   1   9       27.07       35.05     15.35 o 
  15   1   9       65.24       65.38     19.98 o 
   0   2   9     2738.01     2748.15     26.08 o 
   1   2   9      190.96      205.29      3.91 o 
   2   2   9      500.31      471.04      9.69 o 
   3   2   9     1366.96     1364.34     11.74 o 
   4   2   9     1268.61     1209.62     18.83 o 
   5   2   9    11734.37    11366.63     78.25 o 
   6   2   9      717.48      723.50      8.69 o 
   7   2   9     3475.02     3402.61     21.77 o 
   8   2   9      633.16      650.03     10.45 o 
   9   2   9        0.20       -0.33      8.24 o 
  10   2   9        0.03       -2.13     10.74 o 
  11   2   9      518.24      558.60     17.33 o 
  12   2   9      118.21      152.65     13.63 o 
  13   2   9       94.30      124.87     13.87 o 
  14   2   9       71.54       96.87     28.24 o 
  15   2   9       23.41      100.84     32.00 o 
   1   3   9       75.67       95.41      7.10 o 
   2   3   9      476.46      528.15      7.64 o 
   3   3   9      257.21      282.06     16.81 o 
   4   3   9        8.47        6.71      7.53 o 
   5   3   9      250.64      260.72      7.72 o 
   6   3   9        2.84        6.37      6.33 o 
   7   3   9      144.89      146.25     11.39 o 
   8   3   9      596.41      614.44     17.44 o 
   9   3   9      324.95      343.85      9.87 o 
  10   3   9      392.59      336.47     24.43 o 
  11   3   9      144.77      131.03     17.67 o 
  12   3   9      135.10      125.55     18.74 o 
  13   3   9      393.28      370.54     22.97 o 
  14   3   9        2.39       -2.42     13.75 o 
   0   4   9      984.86     1016.79     26.17 o 
   1   4   9        3.18       10.17      6.99 o 
   2   4   9      298.09      295.86     20.02 o 
   3   4   9     1720.22     1597.52     38.10 o 
   4   4   9      775.31      857.90     10.96 o 
   5   4   9       18.54       14.51      5.90 o 
   6   4   9      476.96      513.02     11.53 o 
   7   4   9      201.31      212.82     16.20 o 
   8   4   9     1335.34     1267.46     30.09 o 
   9   4   9       28.67       30.14      8.62 o 
  10   4   9        0.39        0.62     10.36 o 
  11   4   9      237.45      252.34     18.55 o 
  12   4   9      171.89      146.79     18.63 o 
  13   4   9        1.74        3.23     16.93 o 
  14   4   9        4.32      -13.34     19.93 o 
   1   5   9      667.24      584.18     16.56 o 
   2   5   9     2745.19     2766.30     25.47 o 
   3   5   9      475.63      466.03     13.53 o 
   4   5   9      218.33      217.50      9.53 o 
   5   5   9     2918.46     2957.80     30.45 o 
   6   5   9     2336.54     2285.46     22.06 o 
   7   5   9       85.08       87.97      9.28 o 
   8   5   9      397.48      409.85     19.23 o 
   9   5   9       13.87        8.67      8.59 o 
  10   5   9       50.22       36.48     11.91 o 
  11   5   9       17.48       23.84     12.37 o 
  12   5   9      102.96       97.03     18.99 o 
  13   5   9      141.83      185.12     23.17 o 
   0   6   9     1116.70     1074.11     61.67 o 
   1   6   9     1251.80     1256.30     17.07 o 
   2   6   9       32.77       28.57      9.68 o 
   3   6   9     2748.49     2731.30     40.51 o 
   4   6   9       92.20       92.05     10.35 o 
   5   6   9      601.76      590.43     15.54 o 
   6   6   9      565.98      544.73     17.62 o 
   7   6   9      394.76      387.47     12.08 o 
   8   6   9      177.11      176.37     14.68 o 
   9   6   9       41.40       37.13     10.39 o 
  10   6   9       89.61       84.42     11.17 o 
  11   6   9      142.07      152.78     15.89 o 
  12   6   9        3.06       20.89     17.15 o 
   1   7   9       38.78       35.35      8.50 o 
   2   7   9      376.78      390.51     12.19 o 
   3   7   9     1313.14     1277.82     41.20 o 
   4   7   9      504.41      480.86     15.31 o 
   5   7   9     2028.24     1966.20     26.14 o 
   6   7   9     1068.93      996.06     30.99 o 
   7   7   9       64.10       58.64     14.57 o 
   8   7   9      207.75      193.69     15.73 o 
   9   7   9      261.89      215.24     27.57 o 
  10   7   9      157.59      168.39     14.33 o 
  11   7   9        2.85       18.06     12.58 o 
   0   8   9      173.51      138.21     15.28 o 
   1   8   9       48.27       21.94      9.40 o 
   2   8   9       52.04       50.43      9.60 o 
   3   8   9      614.54      568.20     16.76 o 
   4   8   9       21.41       22.62     11.02 o 
   5   8   9      110.97      161.61     12.99 o 
   6   8   9      198.23      196.16     17.08 o 
   7   8   9      332.15      347.39     20.06 o 
   8   8   9       54.21       61.44     19.52 o 
   9   8   9       75.17       86.67     49.62 o 
  10   8   9        8.41       32.75     21.84 o 
   1   9   9        2.70      -14.39     14.39 o 
   2   9   9      203.24      202.87     11.87 o 
   3   9   9      319.13      303.46     13.10 o 
   4   9   9       53.73       37.91     18.82 o 
   5   9   9      322.67      373.03     38.32 o 
   6   9   9        0.57        8.90     22.04 o 
   7   9   9       58.61       59.11     15.49 o 
   8   9   9       49.01       21.71     75.42 o 
   0  10   9      224.30      259.40     17.02 o 
   1  10   9        7.23       -9.71      9.71 o 
   2  10   9       91.37      100.81      9.65 o 
   3  10   9        0.07       12.44     16.27 o 
   4  10   9       13.99       50.15     14.03 o 
   5  10   9      115.82      196.95     20.74 o 
   6  10   9       24.52       28.61     23.15 o 
   0   0  10     2966.92     2739.51     23.47 o 
   1   0  10     1575.80     1497.14     13.46 o 
   2   0  10      122.08      148.11      5.59 o 
   3   0  10     2808.55     2778.44     50.36 o 
   4   0  10     1793.14     1849.34     29.32 o 
   5   0  10    10676.42    10613.98     97.11 o 
   6   0  10       65.79       62.88      5.76 o 
   7   0  10     2107.56     2105.69     22.90 o 
   8   0  10     2241.58     2346.48     39.25 o 
   9   0  10     1385.48     1323.91     20.12 o 
  10   0  10      245.87      247.68     17.14 o 
  11   0  10      114.20      142.08     14.61 o 
  12   0  10      292.00      304.81     17.03 o 
  13   0  10      115.73       59.89     15.49 o 
  14   0  10      351.69      335.29     31.80 o 
  15   0  10     1079.46     1096.43     50.73 o 
   1   1  10     1068.31      989.85      7.99 o 
   2   1  10     1878.40     1860.19     15.69 o 
   3   1  10       89.71      109.17      3.97 o 
   4   1  10      389.23      361.99      6.04 o 
   5   1  10      388.53      417.78     13.33 o 
   6   1  10     1298.94     1365.92     15.50 o 
   7   1  10      830.74      777.39     22.29 o 
   8   1  10       23.78       37.08      7.34 o 
   9   1  10       77.03       94.95      7.88 o 
  10   1  10       57.37       70.52      9.33 o 
  11   1  10      875.88      911.17     22.36 o 
  12   1  10       12.32       24.62      9.20 o 
  13   1  10      177.52      170.15     14.23 o 
  14   1  10      190.61      237.98     16.65 o 
  15   1  10      303.31      264.02     26.28 o 
   0   2  10     1466.80     1773.79     12.32 o 
   1   2  10     5969.87     6149.67     38.26 o 
   2   2  10        0.89       16.06      5.10 o 
   3   2  10     2472.23     2543.60     10.90 o 
   4   2  10     1676.92     1679.96     12.98 o 
   5   2  10      158.42      144.34      5.41 o 
   6   2  10     1278.54     1223.85     21.36 o 
   7   2  10     2447.24     2370.19     16.57 o 
   8   2  10      714.42      787.56     14.57 o 
   9   2  10       19.55       24.57      8.03 o 
  10   2  10       16.12        6.18     10.19 o 
  11   2  10       10.89       20.69     11.13 o 
  12   2  10       25.00       25.58     13.16 o 
  13   2  10      329.49      332.03     17.86 o 
  14   2  10      244.08      284.91     21.68 o 
   1   3  10      264.76      308.24     10.32 o 
   2   3  10       34.17       35.33      5.67 o 
   3   3  10     2694.83     2614.49     30.88 o 
   4   3  10      391.47      451.22     42.52 o 
   5   3  10      366.16      403.51      9.26 o 
   6   3  10     1575.14     1546.93     30.02 o 
   7   3  10      618.01      577.81     19.60 o 
   8   3  10        4.76       -2.40      6.46 o 
   9   3  10      959.34      860.46     41.09 o 
  10   3  10        3.96        0.76      7.81 o 
  11   3  10      451.13      366.97     46.08 o 
  12   3  10      221.63      244.74     19.99 o 
  13   3  10       29.01       35.04     13.09 o 
  14   3  10       17.51       34.01     14.36 o 
   0   4  10      153.12      234.48     16.48 o 
   1   4  10      149.76      113.47      8.11 o 
   2   4  10       75.53       75.30      7.09 o 
   3   4  10      976.48     1043.91     14.18 o 
   4   4  10     2375.92     2302.84     19.98 o 
   5   4  10       99.01       86.58      7.73 o 
   6   4  10      447.59      467.40     11.83 o 
   7   4  10    16642.67    15752.25    165.11 o 
   8   4  10       10.51       11.07      8.80 o 
   9   4  10      610.70      595.26     16.78 o 
  10   4  10       10.71        3.40      9.62 o 
  11   4  10      161.03      140.72     17.73 o 
  12   4  10        1.67       11.50     14.89 o 
  13   4  10      251.42      209.50     22.69 o 
  14   4  10      388.34      392.25     25.43 o 
   1   5  10       68.89       76.28      9.28 o 
   2   5  10      937.27      867.80     19.27 o 
   3   5  10      274.18      297.63     11.58 o 
   4   5  10      230.18      215.07      9.70 o 
   5   5  10      447.59      470.86     15.35 o 
   6   5  10     3185.34     3098.39     37.39 o 
   7   5  10        9.28        2.93      8.55 o 
   8   5  10       37.14       36.69      7.99 o 
   9   5  10      134.12      146.64     11.91 o 
  10   5  10      217.67      219.17     14.87 o 
  11   5  10      368.96      403.93     17.76 o 
  12   5  10       60.51       77.75     24.47 o 
  13   5  10       16.55       26.72     20.66 o 
   0   6  10      297.76      261.04     14.53 o 
   1   6  10      746.77      729.44     19.26 o 
   2   6  10      137.75      153.48     11.92 o 
   3   6  10      127.04      154.07     11.53 o 
   4   6  10      773.32      697.72     16.56 o 
   5   6  10      822.39      732.95     17.01 o 
   6   6  10      301.67      316.50     11.90 o 
   7   6  10      321.55      323.73     12.16 o 
   8   6  10      161.27      156.04     13.49 o 
   9   6  10       13.84        5.84     10.51 o 
  10   6  10       52.22       34.48     12.34 o 
  11   6  10       10.56       15.99     12.44 o 
  12   6  10       63.45       67.71     13.95 o 
   1   7  10      303.61      303.80     11.55 o 
   2   7  10      118.79      113.12     11.17 o 
   3   7  10       83.16      101.62     12.27 o 
   4   7  10        1.33       18.15     10.45 o 
   5   7  10      458.44      439.93     15.69 o 
   6   7  10      298.37      302.10     26.77 o 
   7   7  10        6.26       36.24     14.37 o 
   8   7  10       26.75       30.02     11.67 o 
   9   7  10       41.34       45.73     16.00 o 
  10   7  10        2.59       20.48     14.88 o 
  11   7  10       51.13       88.14     14.95 o 
   0   8  10        1.12      -11.59     12.91 o 
   1   8  10       28.52       22.75      9.06 o 
   2   8  10       44.34       19.49     11.32 o 
   3   8  10       22.87       19.28     10.38 o 
   4   8  10       11.48       18.03     11.24 o 
   5   8  10      647.98      687.68     18.97 o 
   6   8  10       78.98      127.19     12.71 o 
   7   8  10       33.86       42.37     17.29 o 
   8   8  10      100.64      116.16     15.69 o 
   9   8  10      112.89      136.73     64.26 o 
  10   8  10       58.97       57.30     16.56 o 
   1   9  10       84.46       59.71      9.81 o 
   2   9  10       10.55       -1.82      9.17 o 
   3   9  10        0.12       -1.82     13.15 o 
   4   9  10        7.93       58.92     17.09 o 
   5   9  10      100.10       85.47     18.76 o 
   6   9  10        0.23       15.74     12.93 o 
   7   9  10        0.09       25.15     25.50 o 
   8   9  10        1.28       27.10     66.07 o 
   0  10  10      154.43      109.62     29.96 o 
   1  10  10        6.24       -9.77      9.77 o 
   2  10  10       13.61        4.93     13.33 o 
   3  10  10       66.86      123.96     19.78 o 
   4  10  10        4.26       66.60     43.94 o 
   5  10  10       27.16       43.71     13.20 o 
   1   1  11     1680.10     1556.48      8.94 o 
   2   1  11      183.07      223.54      4.10 o 
   3   1  11     1535.98     1472.83      8.57 o 
   4   1  11      905.96      824.61      8.20 o 
   5   1  11      116.37      104.34      5.84 o 
   6   1  11       99.19       92.39      5.39 o 
   7   1  11      132.04      116.28      6.80 o 
   8   1  11      142.07      130.97      8.01 o 
   9   1  11      329.89      293.52     14.12 o 
  10   1  11       24.44       30.10      7.28 o 
  11   1  11      191.25      196.98     10.86 o 
  12   1  11      107.51      113.43     10.80 o 
  13   1  11        2.51        6.11      9.26 o 
  14   1  11        0.77        9.66     13.55 o 
   0   2  11      134.39      182.95      8.06 o 
   1   2  11     4696.60     4799.87     22.00 o 
   2   2  11       33.03       35.70      3.45 o 
   3   2  11    10423.61    10714.27     80.93 o 
   4   2  11      334.25      312.18      9.68 o 
   5   2  11       43.68       47.13      4.62 o 
   6   2  11      104.41      101.92      5.94 o 
   7   2  11      404.03      398.68      9.40 o 
   8   2  11      136.34      148.45      7.97 o 
   9   2  11        0.38       -0.01      8.78 o 
  10   2  11      193.88      199.61     13.40 o 
  11   2  11       43.73       44.80     11.68 o 
  12   2  11        1.99       25.33     12.30 o 
  13   2  11      299.54      312.37     25.94 o 
  14   2  11       21.19       48.73     14.55 o 
   1   3  11     1952.09     1891.82     31.04 o 
   2   3  11      134.69      131.88      6.08 o 
   3   3  11      328.05      358.14      9.57 o 
   4   3  11       12.96        5.83      8.58 o 
   5   3  11     1048.51     1140.20     68.27 o 
   6   3  11     1274.05     1221.59     15.45 o 
   7   3  11       41.78       49.55      9.83 o 
   8   3  11      781.61      679.59     18.54 o 
   9   3  11       11.13       -4.80     10.00 o 
  10   3  11      221.87      218.06     17.71 o 
  11   3  11       80.76       69.06     10.62 o 
  12   3  11       34.19       25.32     12.85 o 
  13   3  11       37.59       43.52     14.93 o 
  14   3  11        6.90       50.44     16.88 o 
   0   4  11     1459.42     1526.22    112.70 o 
   1   4  11      905.24      936.50     33.64 o 
   2   4  11      158.77      180.26     11.62 o 
   3   4  11        3.32        5.51      8.15 o 
   4   4  11      710.34      668.26     12.75 o 
   5   4  11      762.61      752.18     13.67 o 
   6   4  11      160.62      149.20      9.81 o 
   7   4  11      705.25      655.81     23.28 o 
   8   4  11      245.21      270.91     11.45 o 
   9   4  11      139.80      124.05     11.54 o 
  10   4  11        0.11        6.05     14.19 o 
  11   4  11      167.89      206.06     19.15 o 
  12   4  11      270.74      279.37     22.02 o 
  13   4  11       92.63       40.67     19.03 o 
   1   5  11       16.03       19.42     10.45 o 
   2   5  11     2259.48     2219.52     24.49 o 
   3   5  11      729.11      724.61     16.00 o 
   4   5  11       53.32       70.40      8.93 o 
   5   5  11        3.52        8.36      8.52 o 
   6   5  11      660.94      641.85     14.39 o 
   7   5  11       38.37       27.10      8.42 o 
   8   5  11      148.43      132.61     15.23 o 
   9   5  11      678.07      735.40     16.94 o 
  10   5  11       93.20       89.39     13.05 o 
  11   5  11        3.88       22.51     16.93 o 
  12   5  11       81.31      112.63     19.74 o 
  13   5  11      109.96      115.09     22.60 o 
   0   6  11      880.21      984.03     32.54 o 
   1   6  11       68.73       59.55     10.41 o 
   2   6  11        1.71       -4.87      9.97 o 
   3   6  11        3.13        7.85      9.32 o 
   4   6  11      353.86      338.81     14.02 o 
   5   6  11      236.12      257.16     12.72 o 
   6   6  11        7.75       35.12      9.53 o 
   7   6  11     3594.51     3572.12     29.51 o 
   8   6  11       10.37       12.45      7.69 o 
   9   6  11      344.81      335.72     15.98 o 
  10   6  11        0.01      -12.49     12.51 o 
  11   6  11      267.48      281.33     17.48 o 
  12   6  11      138.34      101.78     20.54 o 
   1   7  11      426.37      421.68     15.07 o 
   2   7  11      214.96      234.09     26.93 o 
   3   7  11     1178.22     1165.19     22.26 o 
   4   7  11      137.82      152.06     12.37 o 
   5   7  11       95.39      106.19     12.61 o 
   6   7  11      246.20      290.30     17.50 o 
   7   7  11       26.89       36.68      8.98 o 
   8   7  11      168.24      205.77     14.57 o 
   9   7  11      416.42      522.31     27.95 o 
  10   7  11       43.29       26.13     12.91 o 
  11   7  11      118.00      114.51     15.02 o 
   0   8  11       10.68        4.10     12.82 o 
   1   8  11      678.83      679.61     21.17 o 
   2   8  11        2.13       -5.44     10.48 o 
   3   8  11       95.88       88.78     21.07 o 
   4   8  11       65.40       60.26     12.10 o 
   5   8  11        6.04       40.17     18.70 o 
   6   8  11      105.33      154.64     13.23 o 
   7   8  11       52.39       82.75     14.59 o 
   8   8  11       57.14       74.11     14.69 o 
   9   8  11       32.88       48.72     77.74 o 
   1   9  11       25.21       -1.75     15.37 o 
   2   9  11       96.13       78.45     11.95 o 
   3   9  11       24.56        8.77     10.87 o 
   4   9  11        7.33        5.74     15.60 o 
   5   9  11       55.77       52.18     15.93 o 
   6   9  11       97.22      167.14     17.48 o 
   7   9  11        8.92       22.71     22.16 o 
   0  10  11      112.82      116.84     13.65 o 
   1  10  11       65.34       49.18     12.54 o 
   2  10  11       13.67       16.74     12.97 o 
   3  10  11      368.89      380.58     16.76 o 
   4  10  11       54.84       85.99     17.41 o 
   0   0  12     2101.09     2011.34     30.69 o 
   1   0  12     4028.77     4038.80     27.75 o 
   2   0  12     5116.23     5118.06     34.16 o 
   3   0  12        5.74        4.66      4.75 o 
   4   0  12      553.03      607.74     10.14 o 
   5   0  12     4253.40     4088.48     37.41 o 
   6   0  12       46.60       50.56      8.81 o 
   7   0  12      356.74      330.04     12.39 o 
   8   0  12     2874.75     2905.13     39.16 o 
   9   0  12      345.31      315.66     17.23 o 
  10   0  12        3.35      -13.17     13.17 o 
  11   0  12      345.66      463.43     19.04 o 
  12   0  12        0.21      -12.48     13.51 o 
  13   0  12       69.73       57.75     15.68 o 
  14   0  12        4.11      -27.04     27.04 o 
   1   1  12      709.73      688.35     18.03 o 
   2   1  12     3056.40     3244.72     22.39 o 
   3   1  12      459.64      504.70      5.58 o 
   4   1  12     1251.92     1285.74     12.85 o 
   5   1  12     1768.49     1793.60     15.70 o 
   6   1  12      622.15      636.22     19.76 o 
   7   1  12     1299.81     1354.66     34.75 o 
   8   1  12     1525.09     1520.92     25.46 o 
   9   1  12      460.24      382.65     12.60 o 
  10   1  12      403.88      500.40     13.61 o 
  11   1  12      195.60      203.32     14.12 o 
  12   1  12       20.37       30.32     12.96 o 
  13   1  12      616.82      645.44     20.35 o 
  14   1  12       57.67       35.02     16.90 o 
   0   2  12       17.35        1.32      5.80 o 
   1   2  12      376.38      400.89      5.32 o 
   2   2  12       14.64       17.65      3.40 o 
   3   2  12     6867.05     6767.56     53.98 o 
   4   2  12     1077.42     1108.89     10.20 o 
   5   2  12     1539.97     1541.29     16.41 o 
   6   2  12     2120.26     2007.32     25.87 o 
   7   2  12       28.89       30.51      5.48 o 
   8   2  12     1096.67     1172.89     14.98 o 
   9   2  12        0.06       -1.48      8.63 o 
  10   2  12      142.49      122.33     12.48 o 
  11   2  12      283.93      293.04     19.32 o 
  12   2  12      142.79      179.14     16.12 o 
  13   2  12       42.90       57.64     12.97 o 
  14   2  12       69.33      112.96     23.45 o 
   1   3  12      322.55      284.99     11.40 o 
   2   3  12      568.44      510.37      8.47 o 
   3   3  12      104.47      110.83      6.69 o 
   4   3  12      101.23       94.09      8.47 o 
   5   3  12     3876.54     3705.88     41.55 o 
   6   3  12      197.01      162.67     12.45 o 
   7   3  12       15.51       -2.93      6.95 o 
   8   3  12       85.61       83.94     11.79 o 
   9   3  12      359.62      348.72     20.73 o 
  10   3  12      254.68      257.26     24.32 o 
  11   3  12        0.58      -13.93     13.93 o 
  12   3  12       92.02       78.86     13.72 o 
  13   3  12      332.23      385.26     29.87 o 
   0   4  12     4263.65     4128.27    227.66 o 
   1   4  12        0.00        6.54      6.53 o 
   2   4  12        9.67        8.56      8.42 o 
   3   4  12     5124.66     5219.15     65.75 o 
   4   4  12        0.44        1.19      8.91 o 
   5   4  12      122.43      152.10     11.22 o 
   6   4  12      557.87      554.98     15.73 o 
   7   4  12      745.37      768.93     17.41 o 
   8   4  12      115.21      111.99      9.07 o 
   9   4  12        6.12        6.37     10.67 o 
  10   4  12        2.39       -6.78     14.89 o 
  11   4  12       36.60       22.44     14.94 o 
  12   4  12      144.46      126.08     15.46 o 
  13   4  12      125.01      137.42     16.78 o 
   1   5  12       72.60       91.37     13.68 o 
   2   5  12     2012.88     1935.92     28.95 o 
   3   5  12       81.70       69.11     11.62 o 
   4   5  12       39.91       29.14      8.40 o 
   5   5  12     3558.62     3521.44     30.96 o 
   6   5  12     1228.62     1169.21     24.59 o 
   7   5  12        0.17       -7.14      8.03 o 
   8   5  12        1.44      -10.71     10.71 o 
   9   5  12       13.48       19.21      7.28 o 
  10   5  12      218.64      185.01     14.44 o 
  11   5  12       11.75       16.28     17.36 o 
  12   5  12       33.09       30.78     20.90 o 
   0   6  12      430.11      430.32     25.34 o 
   1   6  12      402.97      453.01     18.45 o 
   2   6  12        9.05        2.48     10.24 o 
   3   6  12      230.93      234.06     24.08 o 
   4   6  12       51.91       46.89     10.94 o 
   5   6  12      861.63      863.80     18.97 o 
   6   6  12      697.36      781.99     26.87 o 
   7   6  12       24.00       31.48      8.23 o 
   8   6  12      683.32      675.45     17.82 o 
   9   6  12       42.54       33.04     12.04 o 
  10   6  12        1.61      -14.94     14.94 o 
  11   6  12       13.10        1.15     12.34 o 
   1   7  12      102.78       98.14     12.16 o 
   2   7  12      305.78      246.30     16.34 o 
   3   7  12        6.30        4.67     16.29 o 
   4   7  12      106.98      118.00     12.12 o 
   5   7  12       13.10        0.26     12.71 o 
   6   7  12      163.97      144.81     15.54 o 
   7   7  12       33.82       42.21     14.22 o 
   8   7  12      326.86      383.42     17.25 o 
   9   7  12       30.18       43.22     12.48 o 
  10   7  12      110.44       87.78     14.17 o 
   0   8  12        0.89      -13.98     19.39 o 
   1   8  12      460.40      447.57     16.89 o 
   2   8  12      150.13      143.99     13.05 o 
   3   8  12        0.39       -4.07     11.19 o 
   4   8  12      171.33      180.78     20.28 o 
   5   8  12      182.03      230.31     25.18 o 
   6   8  12      142.77      167.94     16.98 o 
   7   8  12       54.24       45.51     14.77 o 
   8   8  12      131.93      127.96     18.36 o 
   9   8  12        1.93      -21.27     33.99 o 
   1   9  12       18.49       12.03     11.44 o 
   2   9  12       85.99       69.04     16.27 o 
   3   9  12       13.93      -11.07     11.07 o 
   4   9  12       66.50       48.90     11.81 o 
   5   9  12       61.95       73.47     19.65 o 
   6   9  12       78.56      128.33     20.98 o 
   0  10  12        1.05      -14.62     14.62 o 
   1  10  12       42.42        5.85     15.20 o 
   2  10  12       16.88      -10.63     10.63 o 
   3  10  12       33.27       39.75     11.90 o 
   1   1  13        9.52       13.88      4.89 o 
   2   1  13      130.99       97.31      6.17 o 
   3   1  13        2.32        2.17      3.25 o 
   4   1  13      330.44      287.38      7.72 o 
   5   1  13     1219.89     1174.43     17.00 o 
   6   1  13       37.47       48.74      6.13 o 
   7   1  13     1159.55     1182.75     29.70 o 
   8   1  13        9.00       22.59      8.71 o 
   9   1  13     1153.99     1172.78     38.14 o 
  10   1  13       42.83       39.62      9.26 o 
  11   1  13       33.77       33.18     12.14 o 
  12   1  13        0.46       -0.02     12.15 o 
  13   1  13       66.53       67.53     13.27 o 
  14   1  13      104.57       83.88     25.32 o 
   0   2  13     1406.51     1467.43     22.38 o 
   1   2  13       22.74       24.49      4.75 o 
   2   2  13     2443.27     2378.17     24.47 o 
   3   2  13        2.52        3.29      3.75 o 
   4   2  13      100.33       95.50      6.09 o 
   5   2  13     3187.85     3177.67     20.26 o 
   6   2  13        6.32        5.06      5.87 o 
   7   2  13     1359.83     1362.86     21.61 o 
   8   2  13      751.90      708.85     12.56 o 
   9   2  13        6.23       24.47      8.38 o 
  10   2  13       38.48      102.13     17.48 o 
  11   2  13      553.35      619.06     29.29 o 
  12   2  13      194.88      194.77     14.64 o 
  13   2  13       82.47       80.09     19.33 o 
   1   3  13       53.27       38.90      5.42 o 
   2   3  13      423.20      508.61     31.63 o 
   3   3  13      460.77      498.36     12.54 o 
   4   3  13      561.08      639.00     12.17 o 
   5   3  13       41.93       29.30      8.94 o 
   6   3  13     1550.67     1484.53     34.81 o 
   7   3  13      159.51      157.22     10.31 o 
   8   3  13        8.79        5.14      5.77 o 
   9   3  13       44.13       38.61     10.08 o 
  10   3  13       30.15       -1.97     12.94 o 
  11   3  13      204.28      212.39     18.50 o 
  12   3  13        0.08       15.02     12.68 o 
  13   3  13      190.40      306.32     21.40 o 
   0   4  13      268.35      305.53     30.74 o 
   1   4  13      564.09      551.92     34.46 o 
   2   4  13       39.13       43.70      9.03 o 
   3   4  13      917.90      928.10     14.74 o 
   4   4  13     1640.37     1768.53     27.68 o 
   5   4  13       57.59       92.79     10.10 o 
   6   4  13       62.87       98.11      9.98 o 
   7   4  13      302.81      358.61     12.72 o 
   8   4  13       65.22       50.30      9.67 o 
   9   4  13        0.88       -0.86      9.78 o 
  10   4  13      236.28      224.16     15.92 o 
  11   4  13      165.79      143.57     14.91 o 
  12   4  13       33.24       10.23     14.63 o 
   1   5  13      665.15      626.24     15.38 o 
   2   5  13      368.30      380.20     15.90 o 
   3   5  13        5.24       -6.24     11.44 o 
   4   5  13       98.51      105.42     11.26 o 
   5   5  13      803.74      830.06     18.41 o 
   6   5  13       56.81       42.89     12.29 o 
   7   5  13      113.82       79.19     11.16 o 
   8   5  13        8.84      -11.24     11.24 o 
   9   5  13      130.46      114.24      8.53 o 
  10   5  13      156.67      139.59     15.40 o 
  11   5  13       72.92       58.96     18.34 o 
  12   5  13      182.86      185.66     17.22 o 
   0   6  13       57.33       54.02     19.07 o 
   1   6  13      358.33      353.01     29.97 o 
   2   6  13      279.03      269.52     36.95 o 
   3   6  13      613.87      627.55     20.80 o 
   4   6  13     2816.28     2732.26     30.69 o 
   5   6  13      105.63      104.56     11.41 o 
   6   6  13      836.82      824.00     24.56 o 
   7   6  13       51.29       59.54      9.29 o 
   8   6  13     1329.93     1357.08     20.18 o 
   9   6  13        7.03       13.45      9.91 o 
  10   6  13      238.34      261.78     16.85 o 
  11   6  13       45.03       61.05     21.65 o 
   1   7  13      351.26      385.54     26.44 o 
   2   7  13      132.54      151.44     20.75 o 
   3   7  13      295.56      270.11     14.26 o 
   4   7  13       38.92       68.34     18.05 o 
   5   7  13       73.07       61.40     13.81 o 
   6   7  13       48.47       24.89     11.73 o 
   7   7  13        3.59       11.74     13.57 o 
   8   7  13       32.72       14.54     11.23 o 
   9   7  13       60.36       36.62     14.44 o 
  10   7  13       40.67       35.79     14.21 o 
   0   8  13       88.75       94.20     21.65 o 
   1   8  13      195.13      170.86     21.55 o 
   2   8  13       15.87        1.51     11.61 o 
   3   8  13      181.55      175.94     19.00 o 
   4   8  13      554.69      498.16     17.63 o 
   5   8  13      183.43      193.01     14.05 o 
   6   8  13       68.98       40.85     13.74 o 
   7   8  13      223.86      207.27     25.64 o 
   8   8  13       17.50       19.72     63.22 o 
   1   9  13        0.73      -24.87     24.87 o 
   2   9  13       32.46       30.01     11.97 o 
   3   9  13        2.04      -11.71     11.71 o 
   4   9  13      125.80      140.13     17.37 o 
   5   9  13        2.30       20.94     17.46 o 
   6   9  13       67.91       93.93     18.78 o 
   0   0  14     2378.47     2360.57     36.28 o 
   1   0  14      836.44      819.43     16.02 o 
   2   0  14     2504.42     2475.86     38.20 o 
   3   0  14     5442.63     5294.66     70.79 o 
   4   0  14     3057.51     2958.16     39.38 o 
   5   0  14      435.07      405.30     11.64 o 
   6   0  14      621.47      586.50     17.79 o 
   7   0  14      212.87      193.74     11.76 o 
   8   0  14      730.03      690.90     16.80 o 
   9   0  14       10.08        9.91      9.76 o 
  10   0  14       61.39       45.78     10.54 o 
  11   0  14      144.43       71.53     14.52 o 
  12   0  14      791.85      699.08     26.17 o 
  13   0  14        4.50      -14.44     14.44 o 
   1   1  14      367.48      373.82     16.69 o 
   2   1  14      284.98      280.52     17.98 o 
   3   1  14      371.42      357.71     18.73 o 
   4   1  14      666.88      633.89     18.90 o 
   5   1  14     2543.62     2430.83     19.27 o 
   6   1  14        3.36       23.83      7.46 o 
   7   1  14        7.37        7.76      7.14 o 
   8   1  14      226.82      199.11      9.55 o 
   9   1  14      120.49      111.34     10.05 o 
  10   1  14        1.06        8.73      9.70 o 
  11   1  14       14.98      -10.62     15.88 o 
  12   1  14       87.77       88.71     13.56 o 
  13   1  14      363.70      344.43     37.15 o 
   0   2  14      718.42      697.75     13.04 o 
   1   2  14        0.15       12.87      5.98 o 
   2   2  14      439.63      441.72     11.92 o 
   3   2  14      865.83      828.09     28.29 o 
   4   2  14     1255.57     1282.20     12.85 o 
   5   2  14      397.53      363.03     12.46 o 
   6   2  14      561.66      529.55      9.82 o 
   7   2  14      138.70      101.58     12.66 o 
   8   2  14       90.48      111.54      6.98 o 
   9   2  14      109.36      135.10      8.86 o 
  10   2  14      905.19      962.20     15.33 o 
  11   2  14        2.34       31.57     14.82 o 
  12   2  14      127.43      171.20     15.51 o 
  13   2  14       16.53       17.29     14.25 o 
   1   3  14      110.23      108.08     10.51 o 
   2   3  14       27.62       26.59      6.63 o 
   3   3  14      198.01      195.84      9.05 o 
   4   3  14       17.53       27.75      9.68 o 
   5   3  14     5238.67     4927.68     36.54 o 
   6   3  14      513.25      484.70     24.29 o 
   7   3  14      485.08      478.57     23.96 o 
   8   3  14        1.98       -9.37      9.37 o 
   9   3  14      501.58      455.27     28.73 o 
  10   3  14        6.72       -0.90     10.09 o 
  11   3  14       25.52       18.99     12.71 o 
  12   3  14      560.13      712.45     34.95 o 
  13   3  14      714.16      836.65     39.43 o 
   0   4  14      686.86      732.25     37.69 o 
   1   4  14        1.67        7.21      8.66 o 
   2   4  14       23.37       31.71      9.48 o 
   3   4  14      130.74      129.73     16.82 o 
   4   4  14     2981.71     2987.49     37.81 o 
   5   4  14     3460.45     3511.19     53.39 o 
   6   4  14      518.97      501.70     13.37 o 
   7   4  14       57.22       44.10      9.67 o 
   8   4  14      385.82      401.50     13.42 o 
   9   4  14      115.37      113.20     13.34 o 
  10   4  14     1042.63     1083.34     40.31 o 
  11   4  14      116.06       89.02     14.17 o 
  12   4  14       14.34       24.16     15.83 o 
   1   5  14       84.55      108.15     10.49 o 
   2   5  14      967.99      877.85     21.74 o 
   3   5  14        9.96       -1.52      9.54 o 
   4   5  14       50.45       41.32     10.90 o 
   5   5  14      864.31      855.19     23.06 o 
   6   5  14      185.42      180.26     13.55 o 
   7   5  14       17.43      -18.07     18.07 o 
   8   5  14        8.30       -0.72      9.40 o 
   9   5  14       30.64       36.49     13.98 o 
  10   5  14        1.83        9.40      9.29 o 
  11   5  14       65.02       52.70     14.60 o 
   0   6  14      204.82      189.13     23.67 o 
   1   6  14       65.29       62.79     17.11 o 
   2   6  14      396.14      458.77     59.35 o 
   3   6  14       80.36       40.62     11.85 o 
   4   6  14      876.51      773.78     28.71 o 
   5   6  14       84.42       71.17     12.12 o 
   6   6  14       49.66       74.37     10.20 o 
   7   6  14        1.11        3.01      8.75 o 
   8   6  14        0.04        6.68     10.69 o 
   9   6  14        9.06        8.34      8.59 o 
  10   6  14      132.22      107.89     13.63 o 
   1   7  14        0.03        8.57     24.52 o 
   2   7  14       38.89       31.90     37.59 o 
   3   7  14      173.09      178.39     20.75 o 
   4   7  14      388.24      509.75     41.92 o 
   5   7  14      132.20      131.66     16.79 o 
   6   7  14      148.45       90.64     15.26 o 
   7   7  14       52.99        2.58     17.91 o 
   8   7  14        5.04        5.19     15.13 o 
   9   7  14        1.23        0.21     11.30 o 
   0   8  14      294.87      261.59     25.82 o 
   1   8  14        3.95      -15.30     15.30 o 
   2   8  14      128.51      148.74     17.24 o 
   3   8  14       50.35       33.74     22.08 o 
   4   8  14       63.77       86.57     15.35 o 
   5   8  14       17.06       30.77     18.70 o 
   6   8  14       27.12       37.00     18.69 o 
   7   8  14        6.33       29.76     19.88 o 
   1   9  14       37.63        1.91     15.71 o 
   2   9  14        2.36      -34.36     34.36 o 
   3   9  14        4.01        2.86     10.88 o 
   4   9  14       47.07        8.95     12.20 o 
   5   9  14       41.52        8.19     18.35 o 
   1   1  15      421.32      432.34     19.88 o 
   2   1  15      564.38      524.08     32.56 o 
   3   1  15      377.63      413.54     27.42 o 
   4   1  15        5.46       -6.75      6.75 o 
   5   1  15      501.68      490.01     17.49 o 
   6   1  15     1234.39     1155.13     16.20 o 
   7   1  15       49.13       49.28      8.15 o 
   8   1  15       78.61       64.26      8.63 o 
   9   1  15        4.70       -0.15      9.41 o 
  10   1  15      123.88      121.67     11.24 o 
  11   1  15        4.70        4.31     12.42 o 
  12   1  15       33.91       36.57     16.96 o 
  13   1  15        1.52      -21.58     21.58 o 
   0   2  15     1445.68     1436.03     18.67 o 
   1   2  15      182.09      169.41      6.44 o 
   2   2  15      182.67      158.53     13.70 o 
   3   2  15     1341.91     1238.81     20.96 o 
   4   2  15       60.67       61.03      8.72 o 
   5   2  15      773.37      731.43     13.70 o 
   6   2  15       37.84       26.01      6.28 o 
   7   2  15        0.02       -6.59      6.59 o 
   8   2  15      219.46      251.27      8.96 o 
   9   2  15      298.33      249.19      9.56 o 
  10   2  15      556.85      598.10     17.39 o 
  11   2  15        0.03        5.16     12.41 o 
  12   2  15       51.21       40.87     14.24 o 
   1   3  15     1160.68     1137.27     17.20 o 
   2   3  15      102.99      102.77      7.39 o 
   3   3  15     1257.60     1242.07     21.60 o 
   4   3  15      825.41      889.86     23.06 o 
   5   3  15      802.61      786.21     22.23 o 
   6   3  15      285.90      296.80     13.27 o 
   7   3  15       12.58       10.69      7.66 o 
   8   3  15        7.42       11.47      9.01 o 
   9   3  15      254.14      226.10     15.08 o 
  10   3  15        2.93      -13.87     13.87 o 
  11   3  15       74.82       67.38     13.60 o 
  12   3  15      194.70      233.47     17.36 o 
   0   4  15     1548.88     1520.24     86.63 o 
   1   4  15        0.36        3.19      9.46 o 
   2   4  15       51.09       42.28      9.59 o 
   3   4  15       14.45       10.96     10.02 o 
   4   4  15      360.13      404.09     18.54 o 
   5   4  15        3.72        2.61      8.17 o 
   6   4  15      212.34      207.92     10.84 o 
   7   4  15        3.64        5.70      8.87 o 
   8   4  15       91.42      108.87     12.78 o 
   9   4  15        0.62       12.41     10.99 o 
  10   4  15        4.01       19.37     13.54 o 
  11   4  15       39.50       59.48     21.35 o 
  12   4  15      131.44      170.66     32.31 o 
   1   5  15        8.75        8.47      9.80 o 
   2   5  15      576.24      604.07     25.45 o 
   3   5  15       23.36       30.51     10.24 o 
   4   5  15      204.34      223.28     17.03 o 
   5   5  15      155.23      135.55     11.33 o 
   6   5  15      158.48      123.88     13.50 o 
   7   5  15      308.12      281.77     14.04 o 
   8   5  15      123.77      104.93     11.00 o 
   9   5  15      225.14      226.49     23.59 o 
  10   5  15      320.09      333.69     15.03 o 
  11   5  15        6.54       -0.91     15.27 o 
   0   6  15     2176.22     2287.23     50.40 o 
   1   6  15      127.27      143.17     16.08 o 
   2   6  15        6.59        5.55     13.20 o 
   3   6  15      102.98      105.69     11.56 o 
   4   6  15      132.51      149.10     14.70 o 
   5   6  15      557.08      606.05     32.54 o 
   6   6  15      437.26      492.17     19.56 o 
   7   6  15      199.22      219.37     15.15 o 
   8   6  15       30.07       21.62      9.75 o 
   9   6  15        1.14       -6.44     11.10 o 
  10   6  15        5.52        4.36     12.28 o 
   1   7  15      164.48      143.47     16.27 o 
   2   7  15      207.36      284.33     44.01 o 
   3   7  15        5.87        9.85     19.12 o 
   4   7  15        1.45       39.38     42.50 o 
   5   7  15       88.82      138.56     26.85 o 
   6   7  15        1.21        1.72     19.52 o 
   7   7  15      174.32      106.38     31.85 o 
   8   7  15      179.65      217.72     62.78 o 
   0   8  15      162.98      157.26     24.03 o 
   1   8  15       14.31       -2.43     15.54 o 
   2   8  15       45.69       50.06     16.55 o 
   3   8  15       42.11       73.35     31.17 o 
   4   8  15      265.17      314.01     80.09 o 
   5   8  15        1.81       27.80     40.62 o 
   6   8  15       40.43       43.03     23.06 o 
   1   9  15       56.24       35.91     37.35 o 
   2   9  15       73.71       47.32     15.89 o 
   3   9  15       53.43       60.22     41.64 o 
   0   0  16      256.15      216.79     11.41 o 
   1   0  16     2334.79     2352.18     74.01 o 
   2   0  16     2913.58     2771.34     64.34 o 
   3   0  16      549.98      542.51     18.10 o 
   4   0  16      186.45      191.56     21.39 o 
   5   0  16       13.32      103.65     41.30 o 
   6   0  16       99.86      254.14     97.93 o 
   7   0  16     1757.51     1925.34     93.72 o 
   8   0  16      546.18      572.21    122.26 o 
   9   0  16       21.96       23.03     13.13 o 
  10   0  16      724.12      744.72     24.07 o 
  11   0  16      109.53      577.98    275.76 o 
  12   0  16      150.77      749.28    372.55 o 
   1   1  16      615.51      615.93     17.76 o 
   2   1  16      143.78      180.57     16.77 o 
   3   1  16      795.73      819.20     19.90 o 
   4   1  16      206.69      185.60     13.53 o 
   5   1  16      292.02      246.50     14.66 o 
   6   1  16      134.66      128.09     11.91 o 
   7   1  16       20.27       32.99     11.55 o 
   8   1  16       10.73        0.23      8.28 o 
   9   1  16     1386.26     1486.92     68.53 o 
  10   1  16      566.51      562.87     15.79 o 
  11   1  16      219.44      215.88     14.25 o 
  12   1  16       92.99       67.17     15.47 o 
   0   2  16     3091.21     2950.96     42.71 o 
   1   2  16     1695.13     1696.62     20.86 o 
   2   2  16        4.99       -7.35      7.35 o 
   3   2  16      128.22      108.54      8.83 o 
   4   2  16       15.48       -4.09      8.13 o 
   5   2  16       48.86       32.03      8.73 o 
   6   2  16       66.10       69.78      9.26 o 
   7   2  16     3123.69     2970.04     77.46 o 
   8   2  16      523.31      506.37     25.03 o 
   9   2  16       99.78       93.48     10.66 o 
  10   2  16        0.20      -10.20     10.20 o 
  11   2  16      119.13      147.84     18.46 o 
  12   2  16        0.32       -3.54     14.65 o 
   1   3  16      749.33      768.44     13.14 o 
   2   3  16      298.89      260.89      9.64 o 
   3   3  16      271.62      279.84      9.85 o 
   4   3  16       31.21       32.57     11.28 o 
   5   3  16      332.15      315.95     21.72 o 
   6   3  16      721.91      724.56     42.72 o 
   7   3  16       27.21       32.62     12.52 o 
   8   3  16      285.13      223.79     46.83 o 
   9   3  16       92.45      138.89     19.15 o 
  10   3  16        3.47        9.33     15.59 o 
  11   3  16      192.77      159.63     35.25 o 
  12   3  16        5.64       27.16     14.22 o 
   0   4  16     6439.03     5675.91    630.31 o 
   1   4  16      702.83      749.64     28.97 o 
   2   4  16       42.47       39.59     10.24 o 
   3   4  16      168.58      163.50     11.88 o 
   4   4  16      247.62      248.12     13.21 o 
   5   4  16       30.25       32.73      9.48 o 
   6   4  16       34.18       56.31     12.10 o 
   7   4  16      926.84      909.35     20.60 o 
   8   4  16      145.39      137.91     35.27 o 
   9   4  16       46.94       65.35     13.64 o 
  10   4  16      143.33      104.37     16.79 o 
  11   4  16       27.04       26.56     25.18 o 
   1   5  16      321.01      295.09     13.49 o 
   2   5  16      602.15      644.37     21.02 o 
   3   5  16      252.20      271.64     19.75 o 
   4   5  16       76.35      112.78     11.34 o 
   5   5  16        0.14       -7.47      9.64 o 
   6   5  16        0.83       -1.06     10.08 o 
   7   5  16       69.83       60.69     12.76 o 
   8   5  16      377.02      377.34     18.55 o 
   9   5  16        2.04        2.29     10.60 o 
  10   5  16      176.29      159.23     12.24 o 
   0   6  16     1132.55     1035.42     37.56 o 
   1   6  16       32.01       33.52     14.23 o 
   2   6  16      173.12      198.91     16.85 o 
   3   6  16      103.89      110.77     10.81 o 
   4   6  16      228.25      179.64     12.18 o 
   5   6  16       29.09       41.31     10.54 o 
   6   6  16        5.41       19.49     11.82 o 
   7   6  16      387.10      322.73     13.86 o 
   8   6  16      589.81      495.85     23.28 o 
   9   6  16       11.44        3.30     11.52 o 
   1   7  16      115.65      142.16     45.92 o 
   2   7  16        0.45        4.56     27.82 o 
   3   7  16       78.93       46.05     15.92 o 
   4   7  16       26.53        9.38     16.10 o 
   5   7  16        5.56       36.29     23.08 o 
   6   7  16        0.54      -32.58     33.88 o 
   7   7  16       13.83       -8.18     23.05 o 
   8   7  16        6.87       50.08     13.08 o 
   0   8  16       12.52      -11.13     23.00 o 
   1   8  16       55.96       38.75     15.82 o 
   2   8  16      135.16      197.73     63.55 o 
   3   8  16      210.58      275.07     33.18 o 
   4   8  16       18.78       12.15     27.05 o 
   5   8  16        4.89       16.29     27.34 o 
   1   9  16        1.22      -18.67     21.92 o 
   1   1  17      138.29      104.00      9.50 o 
   2   1  17        0.42      -11.70     11.70 o 
   3   1  17      832.13      816.92     16.29 o 
   4   1  17      126.44      103.35      9.80 o 
   5   1  17        0.63       -2.19      8.30 o 
   6   1  17      535.87      525.94     31.48 o 
   7   1  17       26.85       38.34     10.33 o 
   8   1  17       10.80       25.20     14.58 o 
   9   1  17      211.53      186.52     13.67 o 
  10   1  17       76.38       57.80     14.79 o 
  11   1  17        8.59       -2.08     12.87 o 
  12   1  17       23.43       -5.27     13.04 o 
   0   2  17      934.27     1030.72     17.53 o 
   1   2  17      175.85      150.89     10.95 o 
   2   2  17     1233.13     1249.42     36.28 o 
   3   2  17       48.18       43.89      8.59 o 
   4   2  17        0.03      -12.81     12.81 o 
   5   2  17        9.70       -6.71     13.46 o 
   6   2  17      646.58      613.39     39.51 o 
   7   2  17       24.73       -7.78     17.91 o 
   8   2  17       57.94       43.69     14.50 o 
   9   2  17      135.58       93.00     10.54 o 
  10   2  17      297.48      259.35     10.96 o 
  11   2  17       73.98       67.76     17.60 o 
   1   3  17        8.62        7.04      7.37 o 
   2   3  17      469.82      518.91     11.64 o 
   3   3  17       22.13       29.28      7.29 o 
   4   3  17        1.31       24.19     17.12 o 
   5   3  17       70.23       58.33     13.67 o 
   6   3  17        0.01       -4.25     13.48 o 
   7   3  17       37.38      246.92    103.61 o 
   8   3  17       13.16       20.75     15.88 o 
   9   3  17      369.68      368.19     40.93 o 
  10   3  17        1.66      -15.54     34.25 o 
  11   3  17       91.92       98.70     19.19 o 
   0   4  17      226.62      285.88     24.14 o 
   1   4  17       89.57       76.69     10.74 o 
   2   4  17       37.64       25.80     12.36 o 
   3   4  17       11.91       13.44      9.55 o 
   4   4  17      116.52      111.09     11.70 o 
   5   4  17       11.88        8.49      9.94 o 
   6   4  17       22.75        8.78     10.70 o 
   7   4  17       83.12      118.11     11.24 o 
   8   4  17       34.94      211.86     75.86 o 
   9   4  17       11.90       38.87     14.65 o 
  10   4  17       36.15       52.33     30.67 o 
   1   5  17      521.79      473.38     19.49 o 
   2   5  17      101.59      111.39     12.85 o 
   3   5  17        0.82       21.15      9.91 o 
   4   5  17        7.07       12.99      9.60 o 
   5   5  17        0.13       -1.69     14.46 o 
   6   5  17     1008.27     1111.64     50.09 o 
   7   5  17       10.53      -11.84     14.78 o 
   8   5  17      219.03      258.03     14.02 o 
   9   5  17       23.92       18.64     32.72 o 
   0   6  17        0.72       21.76     21.29 o 
   1   6  17        6.80       23.83     13.97 o 
   2   6  17       75.95      203.50     88.73 o 
   3   6  17       57.25       69.67     15.09 o 
   4   6  17      134.15      137.31     16.47 o 
   5   6  17      103.74      111.32     11.24 o 
   6   6  17       18.01       25.12     15.02 o 
   7   6  17       90.01       87.99     13.47 o 
   8   6  17      305.25      295.45     14.67 o 
   1   7  17      382.50      421.64     41.65 o 
   2   7  17      426.46      416.04     44.63 o 
   3   7  17       35.21       19.43     31.86 o 
   4   7  17       32.37       12.32     15.23 o 
   5   7  17       17.26       21.37     10.85 o 
   6   7  17      390.91      388.88     39.50 o 
   7   7  17       26.19      -10.57     10.57 o 
   0   8  17      228.42      248.62     28.91 o 
   1   8  17       43.45       46.59     56.93 o 
   2   8  17        0.02       33.39     41.57 o 
   3   8  17        0.78       41.91     44.60 o 
   4   8  17       18.44       59.86     37.68 o 
   0   0  18     2901.66     2927.96     34.39 o 
   1   0  18      349.15      409.26     36.49 o 
   2   0  18     1794.18     1728.30     60.51 o 
   3   0  18     2903.72     2990.71    116.15 o 
   4   0  18      387.80      351.28     14.44 o 
   5   0  18      789.55      808.20     53.92 o 
   6   0  18      464.43      526.49     39.67 o 
   7   0  18       31.67      215.06    109.67 o 
   8   0  18        0.02      293.55    153.49 o 
   9   0  18      524.59      789.73    208.96 o 
  10   0  18      249.35      563.45    236.02 o 
  11   0  18     1451.33     1468.80    106.00 o 
   1   1  18      411.25      375.08     21.33 o 
   2   1  18      980.14      941.43     15.64 o 
   3   1  18      343.98      271.53     15.95 o 
   4   1  18       20.07       -9.62     10.60 o 
   5   1  18     1164.93     1152.71     49.86 o 
   6   1  18       16.49       10.70      8.88 o 
   7   1  18      138.02      160.06      9.86 o 
   8   1  18       93.91       75.67     15.28 o 
   9   1  18       72.83       55.63     11.49 o 
  10   1  18       27.91       80.22     24.46 o 
  11   1  18      143.91      149.69     33.50 o 
   0   2  18      697.41      704.06     15.18 o 
   1   2  18       33.89       22.51      6.56 o 
   2   2  18       73.44       81.52      9.13 o 
   3   2  18     2330.03     2394.32     24.67 o 
   4   2  18      606.62      624.83     23.89 o 
   5   2  18      296.60      282.41     20.87 o 
   6   2  18       26.89       -5.55     13.30 o 
   7   2  18      293.60      222.32     27.38 o 
   8   2  18        7.39      -11.57     11.57 o 
   9   2  18       16.08      -10.62     10.62 o 
  10   2  18       63.50       45.36     11.44 o 
  11   2  18      817.17      784.89     69.90 o 
   1   3  18      619.29      594.28     14.35 o 
   2   3  18       53.14       40.76      9.76 o 
   3   3  18      473.80      461.00     14.33 o 
   4   3  18      437.26      439.84     14.92 o 
   5   3  18       57.76       51.77     13.74 o 
   6   3  18       36.82       18.04     13.39 o 
   7   3  18      355.55      403.26     30.87 o 
   8   3  18      250.74      268.60     34.27 o 
   9   3  18      109.80       87.45     18.77 o 
  10   3  18      414.13      378.13     22.73 o 
   0   4  18      297.07      249.33     23.29 o 
   1   4  18       16.16       22.33     10.50 o 
   2   4  18      707.98      763.01     18.22 o 
   3   4  18      597.79      603.79     39.30 o 
   4   4  18        1.66      -18.51     18.51 o 
   5   4  18      194.56      192.69     12.39 o 
   6   4  18        0.62        6.10      8.71 o 
   7   4  18       50.07       62.30     24.05 o 
   8   4  18     1052.52     1096.69     26.62 o 
   9   4  18       75.85       92.99     17.44 o 
  10   4  18      620.61     1299.36    397.14 o 
   1   5  18       14.56       13.04     15.24 o 
   2   5  18      120.51      121.39     12.18 o 
   3   5  18       34.71       50.30     10.84 o 
   4   5  18       22.60       51.56     10.97 o 
   5   5  18        6.83       -2.49     12.23 o 
   6   5  18        2.40       13.34      9.64 o 
   7   5  18       92.53       62.62     11.68 o 
   8   5  18       65.48       65.40     18.03 o 
   9   5  18        1.03      -27.57     52.33 o 
   0   6  18      791.55      788.93     36.61 o 
   1   6  18      230.10      311.47     36.29 o 
   2   6  18        9.27      104.01     41.43 o 
   3   6  18       53.14        9.94     10.66 o 
   4   6  18        1.57       -7.76     11.81 o 
   5   6  18        1.10       -1.17     10.78 o 
   6   6  18        1.85        4.17     10.47 o 
   7   6  18        3.08       22.67     10.20 o 
   1   7  18        1.25       46.02     47.88 o 
   2   7  18      443.45      418.50     32.32 o 
   3   7  18       12.86       46.96     35.21 o 
   4   7  18        1.56       -2.05     16.09 o 
   5   7  18        8.43       -6.68     13.55 o 
   6   7  18       13.58       44.33     16.62 o 
   0   8  18       64.35       84.17     24.45 o 
   1   8  18       46.16       46.63     42.69 o 
   2   8  18       84.00      132.33     38.92 o 
   1   1  19        5.62      180.49     61.23 o 
   2   1  19       37.42       53.06      6.59 o 
   3   1  19        1.43       15.44      8.13 o 
   4   1  19       75.05       57.18     10.56 o 
   5   1  19        4.59      -13.18     15.88 o 
   6   1  19       16.50        5.31     11.47 o 
   7   1  19       40.41       44.78     10.21 o 
   8   1  19       12.96       27.53     22.06 o 
   9   1  19        2.85      -14.23     14.23 o 
  10   1  19      167.78      267.44     32.13 o 
   0   2  19      881.84      826.65     17.25 o 
   1   2  19      478.01      508.17     11.21 o 
   2   2  19     1193.38     1233.83     28.46 o 
   3   2  19       80.51       61.38     10.96 o 
   4   2  19       76.26      126.89     37.68 o 
   5   2  19       82.09       97.66     15.86 o 
   6   2  19       18.26        6.44     10.71 o 
   7   2  19       55.20       47.30     12.17 o 
   8   2  19      286.85      283.40     19.81 o 
   9   2  19      115.82       53.09     19.61 o 
  10   2  19      191.64      175.16     24.60 o 
   1   3  19       16.09        5.46     10.04 o 
   2   3  19       28.44       18.65      9.78 o 
   3   3  19       18.25       22.55     16.01 o 
   4   3  19        2.43       16.63      9.74 o 
   5   3  19        0.66       16.07     14.42 o 
   6   3  19        2.51      755.98    437.82 o 
   7   3  19        8.41       -5.06     16.73 o 
   8   3  19        4.57        6.28     31.14 o 
   9   3  19       38.83       42.75     21.23 o 
  10   3  19      124.62      165.09     21.23 o 
   0   4  19      318.87      321.00     24.18 o 
   1   4  19       17.15       22.41     11.79 o 
   2   4  19       21.87       26.33     11.04 o 
   3   4  19       96.76       67.07     13.37 o 
   4   4  19      169.48      165.62     18.35 o 
   5   4  19       22.84       21.33     14.61 o 
   6   4  19        3.41      -15.16     15.16 o 
   7   4  19        8.25       30.09     16.51 o 
   8   4  19       71.06      130.19     22.09 o 
   9   4  19       15.97       16.68     24.45 o 
   1   5  19       22.48        3.35     14.43 o 
   2   5  19      793.61      821.47     24.80 o 
   3   5  19        3.10        7.53      9.06 o 
   4   5  19      177.40      186.19     12.38 o 
   5   5  19        4.99       -9.82      9.82 o 
   6   5  19      197.41      231.80     14.41 o 
   7   5  19       21.45       -6.18     11.39 o 
   8   5  19        5.86       -3.46     29.91 o 
   0   6  19      380.66      490.97     31.93 o 
   1   6  19       14.68       70.02     20.93 o 
   2   6  19      469.10      529.49     30.00 o 
   3   6  19      101.67       57.05     26.61 o 
   4   6  19       42.90       26.21     17.41 o 
   5   6  19       47.72       75.40     11.62 o 
   6   6  19        0.49       23.11     15.52 o 
   1   7  19       32.87       90.01     42.97 o 
   2   7  19      227.05      295.76     29.42 o 
   3   7  19        1.23       56.68     55.74 o 
   4   7  19       47.59      216.87     96.84 o 
   0   0  20     2882.61     3207.52    105.76 o 
   1   0  20      307.88      363.26     11.21 o 
   2   0  20       46.55       40.60      9.46 o 
   3   0  20     1169.27     1097.88     62.90 o 
   4   0  20       97.58       60.15     51.94 o 
   5   0  20        0.23        0.89     10.64 o 
   6   0  20      326.12      353.62     37.14 o 
   7   0  20      406.98      515.17     39.11 o 
   8   0  20      289.57      438.16     92.91 o 
   9   0  20      316.64      573.40    159.53 o 
  10   0  20      250.48      570.56    197.18 o 
   1   1  20      777.06      758.58     23.44 o 
   2   1  20       83.34       84.70     10.02 o 
   3   1  20      131.26      135.48     10.24 o 
   4   1  20       53.69       60.62     30.06 o 
   5   1  20      300.78      359.16     30.88 o 
   6   1  20      342.61      417.10     21.71 o 
   7   1  20        7.66       -1.68     11.98 o 
   8   1  20       43.82       41.39     10.46 o 
   9   1  20      347.29      388.89     32.54 o 
  10   1  20       26.20       47.97     31.10 o 
   0   2  20        1.86      -11.83     17.27 o 
   1   2  20     1186.95     1262.25     19.80 o 
   2   2  20      203.15      235.53     18.84 o 
   3   2  20      202.18      335.73     57.86 o 
   4   2  20      176.22      476.49     98.14 o 
   5   2  20      129.31      124.10     16.35 o 
   6   2  20      109.42      110.42     16.32 o 
   7   2  20      241.32      269.90     29.81 o 
   8   2  20       75.55       87.77     17.74 o 
   9   2  20       11.06        3.68     16.47 o 
   1   3  20      392.07      377.88     20.46 o 
   2   3  20      237.12      236.30     18.46 o 
   3   3  20       96.03       93.35     16.93 o 
   4   3  20      223.35      265.86     13.26 o 
   5   3  20      212.56      241.76     13.08 o 
   6   3  20        1.90      451.59    258.39 o 
   7   3  20       61.73       35.85     33.30 o 
   8   3  20      173.08      191.87     29.98 o 
   9   3  20      757.65      745.67     61.52 o 
   0   4  20        0.37       -0.67     16.25 o 
   1   4  20      376.14      412.44     18.96 o 
   2   4  20      653.70      703.48     18.43 o 
   3   4  20       23.18       19.69     14.57 o 
   4   4  20       36.94       43.82     14.46 o 
   5   4  20        6.48      -10.75     10.75 o 
   6   4  20        6.27       -9.98      9.98 o 
   7   4  20      148.12      174.62     35.22 o 
   8   4  20      159.92      195.49     23.81 o 
   1   5  20      124.21      103.22     20.79 o 
   2   5  20      379.53      413.86     19.89 o 
   3   5  20       14.97       33.22     11.44 o 
   4   5  20      113.84      163.83     11.49 o 
   5   5  20       11.74      -10.55     10.55 o 
   6   5  20       76.00       46.28     23.80 o 
   7   5  20        0.28      -13.74     13.74 o 
   0   6  20        1.78        7.25     22.27 o 
   1   6  20       29.73      153.55     43.45 o 
   2   6  20        6.07      150.22     76.58 o 
   3   6  20       26.20      -17.83     49.70 o 
   4   6  20      127.04      107.31     11.31 o 
   5   6  20       36.46        9.79     11.51 o 
   1   7  20        0.37       25.17     16.40 o 
   2   7  20        9.30       24.72     23.92 o 
   1   1  21       66.45       87.38     11.82 o 
   2   1  21        0.63       -5.94     10.24 o 
   3   1  21        0.02       -7.16      7.16 o 
   4   1  21      163.45      178.73     15.22 o 
   5   1  21       34.83       48.59     16.03 o 
   6   1  21      104.78       78.21     17.66 o 
   7   1  21        1.94        7.36     15.12 o 
   8   1  21        1.36      -15.07     15.07 o 
   9   1  21       30.74        6.16     14.71 o 
   0   2  21      991.32     1000.46     55.90 o 
   1   2  21        0.26       10.91      7.67 o 
   2   2  21       14.64       10.36      7.35 o 
   3   2  21      196.49      163.63     10.24 o 
   4   2  21       54.74       92.68     12.79 o 
   5   2  21       20.91       28.46     15.20 o 
   6   2  21       23.41      304.99     92.16 o 
   7   2  21       32.86       27.67     16.35 o 
   8   2  21      153.89      113.07     39.88 o 
   1   3  21       13.56       36.05     18.65 o 
   2   3  21      156.12      196.96     29.85 o 
   3   3  21       48.00       30.14     12.43 o 
   4   3  21      112.88      149.32     27.85 o 
   5   3  21        0.22      360.31    207.16 o 
   6   3  21        0.21       40.18     25.11 o 
   7   3  21        6.03        3.72     37.33 o 
   8   3  21       79.01       99.78     36.49 o 
   0   4  21       62.08      117.88     19.28 o 
   1   4  21        0.56       -3.94     18.03 o 
   2   4  21        1.70       42.66     12.91 o 
   3   4  21        1.97      -11.04     18.06 o 
   4   4  21       26.70       -0.15     13.12 o 
   5   4  21        0.21      -10.02     10.02 o 
   6   4  21        4.66      -18.47     39.34 o 
   7   4  21        2.67      -15.52     40.51 o 
   1   5  21       58.73       33.94     70.19 o 
   2   5  21       14.00       38.46     19.29 o 
   3   5  21       43.07       58.45     15.04 o 
   4   5  21       89.07      130.02     22.48 o 
   5   5  21        0.54      -15.14     15.14 o 
   6   5  21      102.31       96.79     11.91 o 
   0   6  21      299.14      316.72     30.21 o 
   1   6  21        7.02      108.34     33.28 o 
   2   6  21        6.34       90.80     38.09 o 
   3   6  21        3.37       -0.35     25.08 o 
   0   0  22     3911.25     3883.80     58.43 o 
   1   0  22      384.89      409.45     22.07 o 
   2   0  22        0.63        5.50     13.69 o 
   3   0  22        0.42       22.15     15.66 o 
   4   0  22        3.11        6.15     22.79 o 
   5   0  22      310.50      224.64     52.82 o 
   6   0  22      197.94      158.71     26.37 o 
   7   0  22     1269.38     1212.65     63.33 o 
   8   0  22       11.23       41.22     28.58 o 
   1   1  22      741.71      710.83     25.89 o 
   2   1  22        0.30       -1.33     17.51 o 
   3   1  22       49.05       36.80      9.90 o 
   4   1  22       76.38       78.19      8.27 o 
   5   1  22       50.98       66.43     11.23 o 
   6   1  22        9.45       41.09     13.62 o 
   7   1  22        1.52        1.09     20.90 o 
   8   1  22       45.19        4.81     13.95 o 
   0   2  22       44.48       40.10     13.97 o 
   1   2  22     1017.67     1008.01     16.09 o 
   2   2  22       43.30       42.81      7.75 o 
   3   2  22       37.22       45.16     13.34 o 
   4   2  22       13.21      243.54     73.25 o 
   5   2  22       46.99       75.72     17.30 o 
   6   2  22       60.12       38.85     14.21 o 
   7   2  22      198.16      502.33    116.39 o 
   1   3  22      743.81      736.12     21.28 o 
   2   3  22        0.02      -16.41     16.41 o 
   3   3  22       52.67       48.30     13.58 o 
   4   3  22       47.67       40.06     18.32 o 
   5   3  22       35.01      493.24    282.83 o 
   6   3  22       23.97       47.05     11.16 o 
   7   3  22       10.84      498.84     73.35 o 
   0   4  22       48.84       19.00     17.21 o 
   1   4  22      463.11      515.89     20.58 o 
   2   4  22      138.11      228.00     42.46 o 
   3   4  22       28.37       47.36     11.97 o 
   4   4  22       45.85       50.81     46.58 o 
   5   4  22      109.19       61.40     13.27 o 
   6   4  22        1.65      -11.90     11.90 o 
   1   5  22       27.02       15.68     81.85 o 
   2   5  22        0.34       24.35     27.66 o 
   3   5  22        0.43       37.23     16.98 o 
   4   5  22        0.06       12.43     13.43 o 
   1   1  23        0.39       -2.89      9.38 o 
   2   1  23       24.60       33.83     15.94 o 
   3   1  23       10.45        7.10     14.71 o 
   4   1  23      110.89       98.20     22.08 o 
   5   1  23        0.81        0.74     10.71 o 
   6   1  23        7.90       14.28     12.85 o 
   0   2  23      236.41      212.28     16.88 o 
   1   2  23      198.26      225.76     12.97 o 
   2   2  23       13.32      -10.70     17.39 o 
   3   2  23      113.74      127.04     21.75 o 
   4   2  23        3.63       24.89     11.59 o 
   5   2  23      208.15      231.92     43.63 o 
   6   2  23       51.66       27.11     18.34 o 
   1   3  23        4.01        2.40     10.65 o 
   2   3  23       15.26       -7.80     10.00 o 
   3   3  23        2.31        0.77     12.16 o 
   4   3  23        0.67       -7.07     52.33 o 
   5   3  23       18.92       36.20     13.09 o 
   0   4  23      210.76      201.81     21.82 o 
   1   4  23        5.50       41.15     18.91 o 
   2   4  23       11.39       77.40     11.99 o 
   3   4  23       31.53       82.04     12.91 o 
   4   4  23      108.62      125.98     46.37 o 
   0   0  24        1.75       54.93     12.63 o 
   1   0  24      154.12      241.66     28.43 o 
   2   0  24      116.42      143.17     18.69 o 
   3   0  24      795.84      823.38     31.47 o 
   4   0  24       73.54       29.79     22.98 o 
   5   0  24        2.33      -26.87     26.87 o 
   1   1  24      521.05      529.43     17.76 o 
   2   1  24       23.54       22.57      8.55 o 
   3   1  24       11.57       20.81     21.93 o 
   4   1  24        7.54       14.58     16.45 o 
   5   1  24      251.58      267.57     29.50 o 
   0   2  24       55.72        2.86     12.80 o 
   1   2  24        4.28       19.28     10.28 o 
   2   2  24        0.00       -4.93      8.48 o 
   3   2  24      397.69      417.94     34.69 o 
   4   2  24      109.45      154.49     11.02 o 
   1   3  24       32.47       -8.41      8.41 o 
   2   3  24       19.03       64.95     15.16 o 
   3   3  24      169.50      195.58     31.47 o 
   1   1  25        0.35      -18.53     18.53 o 
   2   1  25        0.10        8.06     10.57 o 
   0   2  25        7.43       40.13     13.36 o 
   1   2  25        0.60       31.87     12.81 o 
                                                 
